# Supplementary material for: Pan-cancer integrative analysis of whole-genome De novo somatic point mutations reveals 17 cancer types
Source: BMC Bioinformatics. 2022 Jul 25;23:298. doi: 10.1186/s12859-022-04840-6 (PMC9316662; doi:10.1186/s12859-022-04840-6)
Supplement: Supplementary file 1 — Additional file 1: Table S1. Complete list of candidate genes with their corresponding P-value for each cancer type separately. Table S2. Complete list of samples with their cancer type and identified subtypes. Table S3. Contribution of each cancer type in proposed cancer subtypes. Table S4. Top 100 significant genes with their corresponding P-value for each subtype separately. Table S5. Top 100 significant gene-motifs with their corresponding P-value for each subtype separately. Table S6: Full list of all enriched gene ontology associated with our identified subtypes. Sheet2: Full list of all enrich pathways associated with our identified subtypes. Table S7. Similarity of Cosmic Signatures and Pan-cancer subtypes. [file 12859_2022_4840_MOESM1_ESM.xlsx]

## Sheet: Supplementary Table S1
Table S1. Complete list of candidate genes with their corresponding P-value for each cancer type separately.
Colorectal				Breast				Bladder				Prostate				Esophagus				Stomach				Brain				Blood				Head&Neck				Kidney				Liver				Lung				Ovary
Gene Name	# samples	Rel. Freq.	p-value	Gene Name	# samples	Rel. Freq.	p-value	Gene Name	# samples	Rel. Freq.	p-value	Gene Name	# samples	Rel. Freq.	p-value	Gene Name	# samples	Rel. Freq.	p-value	Gene Name	# samples	Rel. Freq.	p-value	Gene Name	# samples	Rel. Freq.	p-value	Gene Name	# samples	Rel. Freq.	p-value	Gene Name	# samples	Rel. Freq.	p-value	Gene Name	# samples	Rel. Freq.	p-value	Gene Name	# samples	Rel. Freq.	p-value	Gene Name	# samples	Rel. Freq.	p-value	Gene Name	# samples
ENSG00000204970	302	0.563433	2.55351e-15	ENSG00000183117	713	0.384574	1.32896e-05	ENSG00000155657	110	0.466102	0	ENSG00000183117	717	0.692085	8.78891e-09	ENSG00000141510	373	0.686924	0.000794485	ENSG00000155657	211	0.622419	5.68434e-13	ENSG00000174469	258	0.243167	2.63706e-10	ENSG00000183117	491	0.455051	1.09916e-06	ENSG00000157764	324	0.455696	0	ENSG00000134086	187	0.228327	1.18184e-08	ENSG00000155657	491	0.416102	0.00022371	ENSG00000155657	222	0.687307	2.08167e-12	ENSG00000141510	192
ENSG00000204969	292	0.544776	8.65974e-15	ENSG00000174469	680	0.366775	2.273e-05	ENSG00000204965	75	0.317797	0	ENSG00000153707	705	0.680502	1.20261e-08	ENSG00000164796	351	0.646409	0.00125046	ENSG00000204970	173	0.510324	1.39542e-10	ENSG00000138413	249	0.234684	5.9354e-10	ENSG00000185008	480	0.444856	1.51681e-06	ENSG00000141510	96	0.135021	2.59859e-12	ENSG00000155657	150	0.18315	5.56371e-07	ENSG00000198626	458	0.388136	0.000400135	ENSG00000141510	190	0.588235	1.67035e-10	ENSG00000164796	122
ENSG00000255408	290	0.541045	1.09912e-14	ENSG00000078328	677	0.365156	2.38661e-05	ENSG00000204967	87	0.368644	0	ENSG00000188107	696	0.671815	1.52147e-08	ENSG00000155657	347	0.639042	0.00135779	ENSG00000204969	167	0.492625	3.31428e-10	ENSG00000141510	247	0.232799	7.10737e-10	ENSG00000185565	476	0.441149	1.70521e-06	ENSG00000155657	96	0.135021	2.59859e-12	ENSG00000145113	128	0.156288	5.41392e-06	ENSG00000183117	450	0.381356	0.000460665	ENSG00000181143	170	0.526316	2.5328e-09	ENSG00000155052	121
ENSG00000134982	284	0.529851	2.28706e-14	ENSG00000066032	662	0.357066	3.04559e-05	ENSG00000204969	97	0.411017	0	ENSG00000150275	692	0.667954	1.6891e-08	ENSG00000168702	345	0.635359	0.00141485	ENSG00000255408	166	0.489676	3.82781e-10	ENSG00000153707	229	0.215834	3.59243e-09	ENSG00000153707	475	0.440222	1.75585e-06	ENSG00000181143	86	0.120956	5.76484e-11	ENSG00000164796	114	0.139194	2.28503e-05	ENSG00000164796	449	0.380508	0.000468847	ENSG00000164796	149	0.4613	4.29889e-08	ENSG00000175497	120
ENSG00000204967	280	0.522388	3.70814e-14	ENSG00000150275	660	0.355987	3.1462e-05	ENSG00000204970	99	0.419492	0	ENSG00000168702	690	0.666023	1.77971e-08	ENSG00000198626	338	0.622468	0.00163397	ENSG00000204967	161	0.474926	7.86182e-10	ENSG00000183117	224	0.211122	5.6316e-09	ENSG00000149972	465	0.430955	2.35266e-06	ENSG00000204970	63	0.0886076	6.6145e-08	ENSG00000168702	113	0.137973	2.53186e-05	ENSG00000168702	437	0.370339	0.000579116	ENSG00000198626	146	0.452012	6.42746e-08	ENSG00000198947	120
ENSG00000155657	273	0.509328	8.68194e-14	ENSG00000153707	643	0.346818	4.14711e-05	ENSG00000255408	92	0.389831	0	ENSG00000078328	686	0.662162	1.97579e-08	ENSG00000066032	330	0.607735	0.00192595	ENSG00000204956	151	0.445428	3.30687e-09	ENSG00000150275	219	0.206409	8.82616e-09	ENSG00000168702	460	0.426321	2.72317e-06	ENSG00000204969	61	0.0857947	1.21168e-07	ENSG00000150275	111	0.135531	3.108e-05	ENSG00000186472	430	0.364407	0.000655027	ENSG00000204956	138	0.427245	1.87272e-07	ENSG00000150275	119
ENSG00000141510	267	0.498134	1.79856e-13	ENSG00000198626	637	0.343581	4.57164e-05	ENSG00000145113	74	0.313559	1.11022e-16	ENSG00000164796	682	0.658301	2.19346e-08	ENSG00000183117	330	0.607735	0.00192595	ENSG00000081853	150	0.442478	3.81688e-09	ENSG00000198947	216	0.203582	1.15559e-08	ENSG00000188107	458	0.424467	2.8872e-06	ENSG00000255408	60	0.0843882	1.63906e-07	ENSG00000181143	106	0.129426	5.18514e-05	ENSG00000188107	419	0.355085	0.000794865	ENSG00000091656	136	0.421053	2.44482e-07	ENSG00000168702	119
ENSG00000204965	263	0.490672	2.921e-13	ENSG00000185565	634	0.341963	4.79991e-05	ENSG00000081842	73	0.309322	2.22045e-16	ENSG00000066032	677	0.653475	2.49957e-08	ENSG00000042781	328	0.604052	0.00200671	ENSG00000204965	150	0.442478	3.81688e-09	ENSG00000185008	215	0.202639	1.26417e-08	ENSG00000148948	456	0.422614	3.0611e-06	ENSG00000204956	58	0.0815752	2.99575e-07	ENSG00000183117	105	0.128205	5.74325e-05	ENSG00000150275	414	0.350847	0.00086792	ENSG00000042781	135	0.417957	2.79306e-07	ENSG00000183117	119
ENSG00000081842	260	0.485075	4.20219e-13	ENSG00000179399	626	0.337648	5.46581e-05	ENSG00000181143	72	0.305085	2.22045e-16	ENSG00000185008	677	0.653475	2.49957e-08	ENSG00000153707	328	0.604052	0.00200671	ENSG00000254245	150	0.442478	3.81688e-09	ENSG00000168702	213	0.200754	1.51285e-08	ENSG00000150275	455	0.421687	3.15193e-06	ENSG00000081853	57	0.0801688	4.0476e-07	ENSG00000145526	104	0.126984	6.36114e-05	ENSG00000138829	402	0.340678	0.00107175	ENSG00000168702	133	0.411765	3.64453e-07	ENSG00000145526	118
ENSG00000204963	246	0.458955	2.28995e-12	ENSG00000175497	620	0.334412	6.0251e-05	ENSG00000204956	70	0.29661	8.88178e-16	ENSG00000175497	670	0.646718	3.00118e-08	ENSG00000131018	327	0.60221	0.00204835	ENSG00000081842	149	0.439528	4.40536e-09	ENSG00000188107	212	0.199811	1.65494e-08	ENSG00000174469	455	0.421687	3.15193e-06	ENSG00000184956	57	0.0801688	4.0476e-07	ENSG00000188107	103	0.125763	7.04517e-05	ENSG00000185008	402	0.340678	0.00107175	ENSG00000081853	131	0.405573	4.75396e-07	ENSG00000174469	118
ENSG00000258864	241	0.449627	4.19165e-12	ENSG00000168702	617	0.332794	6.32581e-05	ENSG00000081853	68	0.288136	2.66454e-15	ENSG00000148948	657	0.63417	4.21491e-08	ENSG00000146555	327	0.60221	0.00204835	ENSG00000204963	144	0.424779	9.01688e-09	ENSG00000164796	210	0.197926	1.98037e-08	ENSG00000078328	450	0.417053	3.64806e-06	ENSG00000254245	57	0.0801688	4.0476e-07	ENSG00000198947	102	0.124542	7.80237e-05	ENSG00000179869	395	0.334746	0.00121204	ENSG00000254245	131	0.405573	4.75396e-07	ENSG00000179915	118
ENSG00000204956	236	0.440299	7.66853e-12	ENSG00000021645	616	0.332255	6.42934e-05	ENSG00000254245	68	0.288136	2.66454e-15	ENSG00000174469	652	0.629344	4.80302e-08	ENSG00000165323	327	0.60221	0.00204835	ENSG00000254221	142	0.418879	1.20046e-08	ENSG00000175497	197	0.185674	6.35366e-08	ENSG00000172264	446	0.413346	4.10054e-06	ENSG00000204967	55	0.0773558	7.37955e-07	ENSG00000174469	101	0.123321	8.64054e-05	ENSG00000179915	395	0.334746	0.00121204	ENSG00000254221	122	0.377709	1.56487e-06	ENSG00000196090	118
ENSG00000081853	231	0.43097	1.4022e-11	ENSG00000188107	613	0.330636	6.75019e-05	ENSG00000204963	67	0.283898	4.77396e-15	ENSG00000185565	640	0.617761	6.57127e-08	ENSG00000155052	326	0.600368	0.00209084	ENSG00000204962	141	0.415929	1.38504e-08	ENSG00000185565	193	0.181904	9.0913e-08	ENSG00000164796	444	0.411492	4.34737e-06	ENSG00000145191	54	0.0759494	9.95765e-07	ENSG00000178568	101	0.123321	8.64054e-05	ENSG00000042781	394	0.333898	0.00123352	ENSG00000204970	119	0.368421	2.3238e-06	ENSG00000198626	118
ENSG00000254245	231	0.43097	1.4022e-11	ENSG00000151952	612	0.330097	6.86066e-05	ENSG00000254221	60	0.254237	2.32037e-13	ENSG00000185053	632	0.610039	8.0984e-08	ENSG00000150672	324	0.596685	0.00217846	ENSG00000262576	141	0.415929	1.38504e-08	ENSG00000155093	192	0.180961	9.94289e-08	ENSG00000066032	443	0.410565	4.47629e-06	ENSG00000083857	51	0.07173	2.4395e-06	ENSG00000154162	100	0.1221	9.56826e-05	ENSG00000066032	393	0.333051	0.00125539	ENSG00000262576	119	0.368421	2.3238e-06	ENSG00000042781	117
ENSG00000254221	222	0.414179	4.14901e-11	ENSG00000185008	612	0.330097	6.86066e-05	ENSG00000204962	57	0.241525	1.2137e-12	ENSG00000174473	616	0.594595	1.22994e-07	ENSG00000179915	324	0.596685	0.00217846	ENSG00000204961	138	0.40708	2.12656e-08	ENSG00000198626	190	0.179076	1.18924e-07	ENSG00000175497	443	0.410565	4.47629e-06	ENSG00000081842	50	0.0703235	3.28533e-06	ENSG00000066032	99	0.120879	0.000105951	ENSG00000046889	391	0.331356	0.00130028	ENSG00000253910	117	0.362229	3.02311e-06	ENSG00000150672	117
ENSG00000262576	218	0.406716	6.71525e-11	ENSG00000130226	611	0.329558	6.97293e-05	ENSG00000262576	57	0.241525	1.2137e-12	ENSG00000149972	615	0.593629	1.26248e-07	ENSG00000184226	324	0.596685	0.00217846	ENSG00000253910	136	0.40118	2.82952e-08	ENSG00000078328	189	0.178134	1.30059e-07	ENSG00000152208	442	0.409639	4.60903e-06	ENSG00000183117	50	0.0703235	3.28533e-06	ENSG00000153707	99	0.120879	0.000105951	ENSG00000187323	390	0.330508	0.00132332	ENSG00000131018	113	0.349845	5.10973e-06	ENSG00000175161	117
ENSG00000133703	215	0.401119	9.63349e-11	ENSG00000187323	608	0.32794	7.32086e-05	ENSG00000204961	55	0.233051	3.64564e-12	ENSG00000175161	610	0.588803	1.43858e-07	ENSG00000188107	324	0.596685	0.00217846	ENSG00000253485	132	0.389381	5.00621e-08	ENSG00000155657	188	0.177191	1.42234e-07	ENSG00000183230	438	0.405931	5.18046e-06	ENSG00000204965	50	0.0703235	3.28533e-06	ENSG00000163939	99	0.120879	0.000105951	ENSG00000172915	389	0.329661	0.00134677	ENSG00000204969	112	0.346749	5.82453e-06	ENSG00000182667	117
ENSG00000253910	213	0.397388	1.2252e-10	ENSG00000121879	606	0.326861	7.5624e-05	ENSG00000253910	54	0.228814	6.31217e-12	ENSG00000152208	609	0.587838	1.47664e-07	ENSG00000176406	323	0.594843	0.00222364	ENSG00000181143	130	0.383481	6.65682e-08	ENSG00000169306	188	0.177191	1.42234e-07	ENSG00000185774	438	0.405931	5.18046e-06	ENSG00000254221	50	0.0703235	3.28533e-06	ENSG00000042781	98	0.119658	0.000117314	ENSG00000143341	388	0.328814	0.00137064	ENSG00000253485	109	0.337461	8.62075e-06	ENSG00000145934	116
ENSG00000204962	207	0.386194	2.51883e-10	ENSG00000183715	606	0.326861	7.5624e-05	ENSG00000253485	52	0.220339	1.88825e-11	ENSG00000130226	606	0.584942	1.59698e-07	ENSG00000130226	322	0.593002	0.00226974	ENSG00000141510	129	0.380531	7.67554e-08	ENSG00000172264	183	0.172479	2.22452e-07	ENSG00000175161	437	0.405005	5.33404e-06	ENSG00000204963	49	0.068917	4.42207e-06	ENSG00000078328	98	0.119658	0.000117314	ENSG00000134516	387	0.327966	0.00139493	ENSG00000255408	108	0.334365	9.82202e-06	ENSG00000148948	116
ENSG00000253485	204	0.380597	3.61019e-10	ENSG00000155093	604	0.325782	7.81189e-05	ENSG00000145191	49	0.207627	9.71397e-11	ENSG00000139915	605	0.583977	1.63923e-07	ENSG00000139915	322	0.593002	0.00226974	ENSG00000262209	126	0.371681	1.17621e-07	ENSG00000154162	182	0.171536	2.43256e-07	ENSG00000198947	436	0.404078	5.49217e-06	ENSG00000262576	48	0.0675105	5.94883e-06	ENSG00000175497	98	0.119658	0.000117314	ENSG00000166748	387	0.327966	0.00139493	ENSG00000196565	106	0.328173	1.27453e-05	ENSG00000151952	116
ENSG00000204961	200	0.373134	5.83168e-10	ENSG00000164796	602	0.324703	8.06959e-05	ENSG00000155816	49	0.207627	9.71397e-11	ENSG00000272781	605	0.583977	1.63923e-07	ENSG00000155093	322	0.593002	0.00226974	ENSG00000250120	124	0.365782	1.56293e-07	ENSG00000183230	182	0.171536	2.43256e-07	ENSG00000169855	435	0.403151	5.65498e-06	ENSG00000055609	47	0.0661041	7.99812e-06	ENSG00000185008	98	0.119658	0.000117314	ENSG00000198838	387	0.327966	0.00139493	ENSG00000145191	105	0.325077	1.45158e-05	ENSG00000183230	116
ENSG00000262209	197	0.367537	8.35323e-10	ENSG00000172264	599	0.323085	8.47215e-05	ENSG00000262209	47	0.199153	2.88284e-10	ENSG00000185532	597	0.576255	2.02007e-07	ENSG00000179869	322	0.593002	0.00226974	ENSG00000253731	124	0.365782	1.56293e-07	ENSG00000175161	177	0.166824	3.80287e-07	ENSG00000176204	432	0.400371	6.17288e-06	ENSG00000164796	47	0.0661041	7.99812e-06	ENSG00000144229	97	0.118437	0.00012989	ENSG00000155052	385	0.326271	0.0014448	ENSG00000204967	104	0.321981	1.65301e-05	ENSG00000187323	116
ENSG00000253731	192	0.358209	1.51944e-09	ENSG00000183230	599	0.323085	8.47215e-05	ENSG00000253731	45	0.190678	8.52446e-10	ENSG00000157168	591	0.570463	2.36269e-07	ENSG00000272781	322	0.593002	0.00226974	ENSG00000131018	117	0.345133	4.21857e-07	ENSG00000184305	177	0.166824	3.80287e-07	ENSG00000150471	431	0.399444	6.35582e-06	ENSG00000168702	47	0.0661041	7.99812e-06	ENSG00000183230	97	0.118437	0.00012989	ENSG00000174469	384	0.325424	0.00147039	ENSG00000262209	102	0.315789	2.14274e-05	ENSG00000187391	116
ENSG00000181143	175	0.326493	1.15436e-08	ENSG00000185774	593	0.319849	9.3384e-05	ENSG00000250120	42	0.177966	4.3022e-09	ENSG00000183230	591	0.570463	2.36269e-07	ENSG00000078328	321	0.59116	0.00231679	ENSG00000168702	116	0.342183	4.86018e-07	ENSG00000066032	176	0.165881	4.15816e-07	ENSG00000021645	430	0.398517	6.54418e-06	ENSG00000111215	46	0.0646976	1.0747e-05	ENSG00000198626	97	0.118437	0.00012989	ENSG00000150471	383	0.324576	0.00149644	ENSG00000196071	101	0.312693	2.43908e-05	ENSG00000188107	116
ENSG00000253537	169	0.315299	2.35526e-08	ENSG00000185345	586	0.316073	0.000104614	ENSG00000054654	41	0.173729	7.36362e-09	ENSG00000185737	579	0.55888	3.23205e-07	ENSG00000148948	321	0.59116	0.00231679	ENSG00000164796	115	0.339233	5.599e-07	ENSG00000149972	173	0.163054	5.43541e-07	ENSG00000154162	429	0.39759	6.73812e-06	ENSG00000213281	46	0.0646976	1.0747e-05	ENSG00000204956	97	0.118437	0.00012989	ENSG00000169851	383	0.324576	0.00149644	ENSG00000163092	98	0.303406	3.59439e-05	ENSG00000066032	115
ENSG00000253953	169	0.315299	2.35526e-08	ENSG00000187391	584	0.314995	0.000108063	ENSG00000131018	40	0.169492	1.25889e-08	ENSG00000172264	577	0.55695	3.4053e-07	ENSG00000149972	321	0.59116	0.00231679	ENSG00000196565	114	0.336283	6.44967e-07	ENSG00000174473	173	0.163054	5.43541e-07	ENSG00000178568	428	0.396664	6.93779e-06	ENSG00000009307	45	0.0632911	1.44316e-05	ENSG00000204969	97	0.118437	0.00012989	ENSG00000145526	382	0.323729	0.00152296	ENSG00000253731	98	0.303406	3.59439e-05	ENSG00000135298	115
ENSG00000250120	167	0.311567	2.98627e-08	ENSG00000184305	577	0.311219	0.000121055	ENSG00000141510	39	0.165254	2.14957e-08	ENSG00000150672	573	0.553089	3.78015e-07	ENSG00000166748	321	0.59116	0.00231679	ENSG00000249158	113	0.333333	7.42904e-07	ENSG00000179399	172	0.162111	5.94287e-07	ENSG00000184305	428	0.396664	6.93779e-06	ENSG00000186472	45	0.0632911	1.44316e-05	ENSG00000204970	97	0.118437	0.00012989	ENSG00000155093	382	0.323729	0.00152296	ENSG00000198838	96	0.297214	4.65127e-05	ENSG00000147481	115
ENSG00000253767	154	0.287313	1.39103e-07	ENSG00000147481	576	0.31068	0.000123034	ENSG00000253537	39	0.165254	2.14957e-08	ENSG00000187323	572	0.552124	3.88014e-07	ENSG00000186472	321	0.59116	0.00231679	ENSG00000183117	111	0.327434	9.85435e-07	ENSG00000148948	171	0.161169	6.49759e-07	ENSG00000185737	428	0.396664	6.93779e-06	ENSG00000253910	45	0.0632911	1.44316e-05	ENSG00000150471	96	0.117216	0.000143806	ENSG00000153707	381	0.322881	0.00154993	ENSG00000163554	95	0.294118	5.28986e-05	ENSG00000149972	115
ENSG00000184956	148	0.276119	2.82193e-07	ENSG00000152208	575	0.31014	0.000125045	ENSG00000253953	39	0.165254	2.14957e-08	ENSG00000147481	566	0.546332	4.53809e-07	ENSG00000079841	320	0.589319	0.00236481	ENSG00000253537	110	0.324484	1.13482e-06	ENSG00000145526	169	0.159284	7.76685e-07	ENSG00000145526	426	0.39481	7.35502e-06	ENSG00000042781	44	0.0618847	1.9367e-05	ENSG00000152208	96	0.117216	0.000143806	ENSG00000163092	381	0.322881	0.00154993	ENSG00000204965	95	0.294118	5.28986e-05	ENSG00000150471	115
ENSG00000249158	142	0.264925	5.71375e-07	ENSG00000150672	574	0.309601	0.000127089	ENSG00000143341	37	0.15678	6.24307e-08	ENSG00000165973	566	0.546332	4.53809e-07	ENSG00000185046	320	0.589319	0.00236481	ENSG00000253953	110	0.324484	1.13482e-06	ENSG00000250349	169	0.159284	7.76685e-07	ENSG00000155093	426	0.39481	7.35502e-06	ENSG00000165323	44	0.0618847	1.9367e-05	ENSG00000140945	95	0.115995	0.000159204	ENSG00000175497	381	0.322881	0.00154993	ENSG00000081842	94	0.291022	6.01518e-05	ENSG00000176571	115
ENSG00000131018	136	0.253731	1.1545e-06	ENSG00000253350	568	0.306365	0.000140074	ENSG00000135976	36	0.152542	1.06175e-07	ENSG00000155052	565	0.545367	4.65812e-07	ENSG00000187323	320	0.589319	0.00236481	ENSG00000251664	109	0.321534	1.30675e-06	ENSG00000150672	168	0.158341	8.49142e-07	ENSG00000183715	426	0.39481	7.35502e-06	ENSG00000198626	44	0.0618847	1.9367e-05	ENSG00000154654	95	0.115995	0.000159204	ENSG00000144229	380	0.322034	0.00157739	ENSG00000178104	94	0.291022	6.01518e-05	ENSG00000185053	115
ENSG00000261934	135	0.251866	1.29782e-06	ENSG00000154162	567	0.305825	0.000142363	ENSG00000127603	35	0.148305	1.80305e-07	ENSG00000150471	564	0.544402	4.78132e-07	ENSG00000189056	320	0.589319	0.00236481	ENSG00000253767	107	0.315634	1.73228e-06	ENSG00000185053	168	0.158341	8.49142e-07	ENSG00000177694	424	0.392956	7.79729e-06	ENSG00000204962	44	0.0618847	1.9367e-05	ENSG00000175161	95	0.115995	0.000159204	ENSG00000204970	380	0.322034	0.00157739	ENSG00000067798	93	0.287926	6.83886e-05	ENSG00000021645	114
ENSG00000154358	131	0.244403	2.07115e-06	ENSG00000042781	566	0.305286	0.00014469	ENSG00000185567	35	0.148305	1.80305e-07	ENSG00000176571	563	0.543436	4.90778e-07	ENSG00000135298	319	0.587477	0.00241382	ENSG00000196159	105	0.309735	2.29565e-06	ENSG00000189108	168	0.158341	8.49142e-07	ENSG00000185053	424	0.392956	7.79729e-06	ENSG00000121904	43	0.0604782	2.59728e-05	ENSG00000021645	94	0.114774	0.000176241	ENSG00000146555	378	0.320339	0.00163377	ENSG00000183117	93	0.287926	6.83886e-05	ENSG00000140945	114
ENSG00000145113	130	0.242537	2.3275e-06	ENSG00000185532	559	0.30151	0.000162075	ENSG00000249158	35	0.148305	1.80305e-07	ENSG00000154162	562	0.542471	5.03758e-07	ENSG00000150275	319	0.587477	0.00241382	ENSG00000165323	102	0.300885	3.49993e-06	ENSG00000152208	165	0.155514	1.10954e-06	ENSG00000179399	423	0.39203	8.02828e-06	ENSG00000253485	42	0.0590717	3.48074e-05	ENSG00000185565	94	0.114774	0.000176241	ENSG00000178568	378	0.320339	0.00163377	ENSG00000205038	93	0.287926	6.83886e-05	ENSG00000153707	114
ENSG00000251664	130	0.242537	2.3275e-06	ENSG00000157168	557	0.300431	0.000167415	ENSG00000253767	35	0.148305	1.80305e-07	ENSG00000187391	558	0.53861	5.59203e-07	ENSG00000158321	319	0.587477	0.00241382	ENSG00000186472	100	0.294985	4.63416e-06	ENSG00000185532	162	0.152686	1.44957e-06	ENSG00000150672	419	0.388323	9.02261e-06	ENSG00000064012	41	0.0576653	4.6613e-05	ENSG00000250349	94	0.114774	0.000176241	ENSG00000080224	377	0.319492	0.0016627	ENSG00000147724	92	0.28483	7.77405e-05	ENSG00000154162	114
ENSG00000253305	127	0.23694	3.30176e-06	ENSG00000182901	556	0.299892	0.00017015	ENSG00000175894	33	0.139831	5.17519e-07	ENSG00000198947	556	0.53668	5.89172e-07	ENSG00000169760	319	0.587477	0.00241382	ENSG00000198626	100	0.294985	4.63416e-06	ENSG00000159216	160	0.150801	1.7322e-06	ENSG00000179915	419	0.388323	9.02261e-06	ENSG00000204961	41	0.0576653	4.6613e-05	ENSG00000255408	94	0.114774	0.000176241	ENSG00000130226	377	0.319492	0.0016627	ENSG00000253537	92	0.28483	7.77405e-05	ENSG00000185008	114
ENSG00000196565	122	0.227612	5.90492e-06	ENSG00000188580	556	0.299892	0.00017015	ENSG00000164796	32	0.135593	8.74551e-07	ENSG00000198626	554	0.534749	6.20747e-07	ENSG00000169862	319	0.587477	0.00241382	ENSG00000143341	98	0.289086	6.1337e-06	ENSG00000173406	158	0.148916	2.06979e-06	ENSG00000187323	418	0.387396	9.28983e-06	ENSG00000212127	41	0.0576653	4.6613e-05	ENSG00000151952	93	0.113553	0.00019509	ENSG00000185532	377	0.319492	0.0016627	ENSG00000166157	91	0.281734	8.83566e-05	ENSG00000185565	114
ENSG00000198788	122	0.227612	5.90492e-06	ENSG00000155816	553	0.298274	0.000178626	ENSG00000251664	32	0.135593	8.74551e-07	ENSG00000135298	547	0.527992	7.45187e-07	ENSG00000174469	319	0.587477	0.00241382	ENSG00000145191	94	0.277286	1.0733e-05	ENSG00000177694	157	0.147974	2.26245e-06	ENSG00000155052	415	0.384615	1.01398e-05	ENSG00000137766	40	0.0562588	6.23752e-05	ENSG00000172264	93	0.113553	0.00019509	ENSG00000135298	376	0.318644	0.00169215	ENSG00000213931	91	0.281734	8.83566e-05	ENSG00000186487	114
ENSG00000253846	121	0.225746	6.63148e-06	ENSG00000179242	551	0.297195	0.00018451	ENSG00000147050	31	0.131356	1.47522e-06	ENSG00000183715	540	0.521236	8.94562e-07	ENSG00000175161	319	0.587477	0.00241382	ENSG00000163554	93	0.274336	1.23413e-05	ENSG00000145216	156	0.147031	2.47299e-06	ENSG00000182050	415	0.384615	1.01398e-05	ENSG00000148400	40	0.0562588	6.23752e-05	ENSG00000179399	93	0.113553	0.00019509	ENSG00000048052	375	0.317797	0.00172212	ENSG00000253953	90	0.278638	0.000100405	ENSG00000033122	113
ENSG00000145191	120	0.223881	7.44686e-06	ENSG00000185053	549	0.296117	0.000190587	ENSG00000111215	30	0.127119	2.48366e-06	ENSG00000021645	538	0.519305	9.42497e-07	ENSG00000176571	319	0.587477	0.00241382	ENSG00000042781	90	0.265487	1.87501e-05	ENSG00000176204	156	0.147031	2.47299e-06	ENSG00000183098	414	0.383689	1.04401e-05	ENSG00000161328	40	0.0562588	6.23752e-05	ENSG00000179915	93	0.113553	0.00019509	ENSG00000162670	375	0.317797	0.00172212	ENSG00000055609	89	0.275542	0.000114077	ENSG00000078328	113
ENSG00000183117	120	0.223881	7.44686e-06	ENSG00000146555	547	0.295038	0.000196864	ENSG00000127481	30	0.127119	2.48366e-06	ENSG00000145526	536	0.517375	9.92998e-07	ENSG00000178568	319	0.587477	0.00241382	ENSG00000150275	90	0.265487	1.87501e-05	ENSG00000187391	154	0.145146	2.9545e-06	ENSG00000130226	409	0.379055	1.20797e-05	ENSG00000131018	39	0.0548523	8.3401e-05	ENSG00000187391	93	0.113553	0.00019509	ENSG00000165323	375	0.317797	0.00172212	ENSG00000105877	89	0.275542	0.000114077	ENSG00000107518	113
ENSG00000111215	118	0.220149	9.38847e-06	ENSG00000108684	546	0.294498	0.00020008	ENSG00000143631	30	0.127119	2.48366e-06	ENSG00000179399	531	0.512548	1.1314e-06	ENSG00000185008	319	0.587477	0.00241382	ENSG00000261934	90	0.265487	1.87501e-05	ENSG00000140945	153	0.144204	3.22926e-06	ENSG00000174473	404	0.374421	1.39764e-05	ENSG00000163092	39	0.0548523	8.3401e-05	ENSG00000204967	93	0.113553	0.00019509	ENSG00000171587	375	0.317797	0.00172212	ENSG00000204963	89	0.275542	0.000114077	ENSG00000112232	113
ENSG00000091656	115	0.214552	1.32819e-05	ENSG00000144619	546	0.294498	0.00020008	ENSG00000178104	30	0.127119	2.48366e-06	ENSG00000144229	527	0.508687	1.25589e-06	ENSG00000108018	318	0.585635	0.00246384	ENSG00000154358	89	0.262537	2.15504e-05	ENSG00000021645	152	0.143261	3.5295e-06	ENSG00000185532	404	0.374421	1.39764e-05	ENSG00000262209	39	0.0548523	8.3401e-05	ENSG00000130226	92	0.112332	0.000215943	ENSG00000176406	375	0.317797	0.00172212	ENSG00000132256	88	0.272446	0.000129588	ENSG00000130226	113
ENSG00000146555	115	0.214552	1.32819e-05	ENSG00000148948	546	0.294498	0.00020008	ENSG00000121879	28	0.118644	6.99623e-06	ENSG00000185774	524	0.505792	1.35816e-06	ENSG00000145416	318	0.585635	0.00246384	ENSG00000239389	89	0.262537	2.15504e-05	ENSG00000182050	152	0.143261	3.5295e-06	ENSG00000080224	403	0.373494	1.43899e-05	ENSG00000155052	38	0.0534459	0.000111422	ENSG00000146555	92	0.112332	0.000215943	ENSG00000078328	373	0.316102	0.00178365	ENSG00000143631	87	0.26935	0.000147181	ENSG00000144451	113
ENSG00000183020	114	0.212687	1.49077e-05	ENSG00000141510	543	0.29288	0.000210044	ENSG00000169876	28	0.118644	6.99623e-06	ENSG00000108684	523	0.504826	1.39407e-06	ENSG00000157168	318	0.585635	0.00246384	ENSG00000198838	88	0.259587	2.47661e-05	ENSG00000185774	152	0.143261	3.5295e-06	ENSG00000157168	403	0.373494	1.43899e-05	ENSG00000164199	38	0.0534459	0.000111422	ENSG00000148948	92	0.112332	0.000215943	ENSG00000145191	373	0.316102	0.00178365	ENSG00000183091	87	0.26935	0.000147181	ENSG00000155093	113
ENSG00000130635	113	0.210821	1.6731e-05	ENSG00000165973	543	0.29288	0.000210044	ENSG00000184956	28	0.118644	6.99623e-06	ENSG00000145416	523	0.504826	1.39407e-06	ENSG00000169855	318	0.585635	0.00246384	ENSG00000253305	88	0.259587	2.47661e-05	ENSG00000188580	152	0.143261	3.5295e-06	ENSG00000186094	403	0.373494	1.43899e-05	ENSG00000171587	38	0.0534459	0.000111422	ENSG00000151150	92	0.112332	0.000215943	ENSG00000149972	373	0.316102	0.00178365	ENSG00000253767	87	0.26935	0.000147181	ENSG00000169306	113
ENSG00000164796	112	0.208955	1.87756e-05	ENSG00000186094	543	0.29288	0.000210044	ENSG00000261934	28	0.118644	6.99623e-06	ENSG00000185942	518	0.5	1.58835e-06	ENSG00000175497	318	0.585635	0.00246384	ENSG00000253846	85	0.250737	3.75628e-05	ENSG00000144451	151	0.142319	3.85758e-06	ENSG00000187391	403	0.373494	1.43899e-05	ENSG00000179915	38	0.0534459	0.000111422	ENSG00000155093	92	0.112332	0.000215943	ENSG00000196090	373	0.316102	0.00178365	ENSG00000081479	86	0.266254	0.000167131	ENSG00000180287	113
ENSG00000058453	111	0.20709	2.10683e-05	ENSG00000113448	542	0.292341	0.000213474	ENSG00000068078	27	0.114407	1.17027e-05	ENSG00000253350	517	0.499035	1.63034e-06	ENSG00000185737	318	0.585635	0.00246384	ENSG00000039139	84	0.247788	4.31471e-05	ENSG00000189283	151	0.142319	3.85758e-06	ENSG00000168843	400	0.370714	1.57054e-05	ENSG00000198947	38	0.0534459	0.000111422	ENSG00000165323	92	0.112332	0.000215943	ENSG00000169862	372	0.315254	0.00181523	ENSG00000115762	85	0.263158	0.00018975	ENSG00000186094	113
ENSG00000254122	111	0.20709	2.10683e-05	ENSG00000155052	541	0.291802	0.00021696	ENSG00000163092	27	0.114407	1.17027e-05	ENSG00000185345	515	0.497104	1.71768e-06	ENSG00000187391	318	0.585635	0.00246384	ENSG00000213931	82	0.241888	5.6908e-05	ENSG00000112232	150	0.141376	4.21606e-06	ENSG00000189108	399	0.369787	1.61701e-05	ENSG00000250349	38	0.0534459	0.000111422	ENSG00000166748	92	0.112332	0.000215943	ENSG00000184305	371	0.314407	0.00184738	ENSG00000175894	85	0.263158	0.00018975	ENSG00000144619	112
ENSG00000179869	109	0.203358	2.65203e-05	ENSG00000158321	541	0.291802	0.00021696	ENSG00000091656	26	0.110169	1.95274e-05	ENSG00000172260	514	0.496139	1.76308e-06	ENSG00000196090	318	0.585635	0.00246384	ENSG00000091656	81	0.238938	6.53429e-05	ENSG00000146555	150	0.141376	4.21606e-06	ENSG00000253350	399	0.369787	1.61701e-05	ENSG00000121879	36	0.0506329	0.000198342	ENSG00000173406	92	0.112332	0.000215943	ENSG00000185046	371	0.314407	0.00184738	ENSG00000060718	84	0.260062	0.000215389	ENSG00000154654	112
ENSG00000117983	108	0.201493	2.97503e-05	ENSG00000177694	540	0.291262	0.000220503	ENSG00000113205	26	0.110169	1.95274e-05	ENSG00000178568	511	0.493243	1.90663e-06	ENSG00000154162	317	0.583794	0.00251489	ENSG00000179915	81	0.238938	6.53429e-05	ENSG00000147481	150	0.141376	4.21606e-06	ENSG00000136267	398	0.36886	1.66484e-05	ENSG00000150275	36	0.0506329	0.000198342	ENSG00000145216	91	0.111111	0.00023901	ENSG00000021645	370	0.313559	0.00188009	ENSG00000121904	84	0.260062	0.000215389	ENSG00000157168	112
ENSG00000121879	108	0.201493	2.97503e-05	ENSG00000182667	540	0.291262	0.000220503	ENSG00000168702	26	0.110169	1.95274e-05	ENSG00000182050	511	0.493243	1.90663e-06	ENSG00000172915	317	0.583794	0.00251489	ENSG00000132256	79	0.233038	8.61136e-05	ENSG00000151952	150	0.141376	4.21606e-06	ENSG00000185345	398	0.36886	1.66484e-05	ENSG00000153707	36	0.0506329	0.000198342	ENSG00000150394	91	0.111111	0.00023901	ENSG00000157445	370	0.313559	0.00188009	ENSG00000145113	84	0.260062	0.000215389	ENSG00000172264	112
ENSG00000055609	104	0.19403	4.70678e-05	ENSG00000145934	539	0.290723	0.000224104	ENSG00000197694	26	0.110169	1.95274e-05	ENSG00000112232	507	0.489382	2.11637e-06	ENSG00000176771	317	0.583794	0.00251489	ENSG00000143631	79	0.233038	8.61136e-05	ENSG00000187323	150	0.141376	4.21606e-06	ENSG00000173406	397	0.367933	1.71409e-05	ENSG00000183020	36	0.0506329	0.000198342	ENSG00000113448	90	0.10989	0.000264525	ENSG00000169855	370	0.313559	0.00188009	ENSG00000039139	83	0.256966	0.000244444	ENSG00000183715	112
ENSG00000157423	104	0.19403	4.70678e-05	ENSG00000179603	535	0.288565	0.000239103	ENSG00000253305	26	0.110169	1.95274e-05	ENSG00000204442	507	0.489382	2.11637e-06	ENSG00000182667	317	0.583794	0.00251489	ENSG00000146555	79	0.233038	8.61136e-05	ENSG00000168843	149	0.140434	4.60777e-06	ENSG00000113448	395	0.36608	1.81699e-05	ENSG00000188107	36	0.0506329	0.000198342	ENSG00000139915	90	0.10989	0.000264525	ENSG00000138759	369	0.312712	0.00191337	ENSG00000066032	83	0.256966	0.000244444	ENSG00000185532	112
ENSG00000198626	104	0.19403	4.70678e-05	ENSG00000131374	532	0.286947	0.000251006	ENSG00000047410	25	0.105932	3.24992e-05	ENSG00000184305	500	0.482625	2.54041e-06	ENSG00000185274	317	0.583794	0.00251489	ENSG00000163092	79	0.233038	8.61136e-05	ENSG00000176571	149	0.140434	4.60777e-06	ENSG00000188580	394	0.365153	1.87073e-05	ENSG00000007174	35	0.0492264	0.000264254	ENSG00000151067	90	0.10989	0.000264525	ENSG00000154162	369	0.312712	0.00191337	ENSG00000116183	83	0.256966	0.000244444	ENSG00000196277	112
ENSG00000175894	103	0.192164	5.27744e-05	ENSG00000145416	531	0.286408	0.000255104	ENSG00000048707	25	0.105932	3.24992e-05	ENSG00000179603	499	0.48166	2.60756e-06	ENSG00000185532	317	0.583794	0.00251489	ENSG00000172915	79	0.233038	8.61136e-05	ENSG00000186094	149	0.140434	4.60777e-06	ENSG00000145934	392	0.363299	1.98301e-05	ENSG00000042832	35	0.0492264	0.000264254	ENSG00000155816	90	0.10989	0.000264525	ENSG00000185737	369	0.312712	0.00191337	ENSG00000170927	83	0.256966	0.000244444	ENSG00000169760	111
ENSG00000212127	103	0.192164	5.27744e-05	ENSG00000139915	528	0.28479	0.000267802	ENSG00000157423	25	0.105932	3.24992e-05	ENSG00000144619	498	0.480695	2.67648e-06	ENSG00000021645	316	0.581952	0.00256699	ENSG00000105877	78	0.230088	9.88363e-05	ENSG00000080224	147	0.138549	5.5034e-06	ENSG00000189283	392	0.363299	1.98301e-05	ENSG00000155816	35	0.0492264	0.000264254	ENSG00000174473	90	0.10989	0.000264525	ENSG00000165973	368	0.311864	0.00194725	ENSG00000179869	83	0.256966	0.000244444	ENSG00000172260	111
ENSG00000239389	103	0.192164	5.27744e-05	ENSG00000183098	527	0.28425	0.000272173	ENSG00000168477	25	0.105932	3.24992e-05	ENSG00000188580	497	0.47973	2.74722e-06	ENSG00000114279	316	0.581952	0.00256699	ENSG00000176406	78	0.230088	9.88363e-05	ENSG00000108684	147	0.138549	5.5034e-06	ENSG00000196090	391	0.362373	2.04165e-05	ENSG00000166206	35	0.0492264	0.000264254	ENSG00000185532	90	0.10989	0.000264525	ENSG00000183230	367	0.311017	0.00198172	ENSG00000040731	82	0.25387	0.000277363	ENSG00000173406	111
ENSG00000169894	103	0.192164	5.27744e-05	ENSG00000272781	527	0.28425	0.000272173	ENSG00000196159	25	0.105932	3.24992e-05	ENSG00000145934	495	0.477799	2.89436e-06	ENSG00000115896	316	0.581952	0.00256699	ENSG00000198947	78	0.230088	9.88363e-05	ENSG00000155052	146	0.137606	6.01434e-06	ENSG00000140945	390	0.361446	2.10202e-05	ENSG00000174469	35	0.0492264	0.000264254	ENSG00000196090	90	0.10989	0.000264525	ENSG00000196277	367	0.311017	0.00198172	ENSG00000165323	82	0.25387	0.000277363	ENSG00000179399	111
ENSG00000148408	101	0.188433	6.6326e-05	ENSG00000145526	526	0.283711	0.000276616	ENSG00000196963	25	0.105932	3.24992e-05	ENSG00000179242	494	0.476834	2.97085e-06	ENSG00000137766	316	0.581952	0.00256699	ENSG00000254122	78	0.230088	9.88363e-05	ENSG00000157168	146	0.137606	6.01434e-06	ENSG00000169306	390	0.361446	2.10202e-05	ENSG00000174775	35	0.0492264	0.000264254	ENSG00000272781	90	0.10989	0.000264525	ENSG00000044524	366	0.310169	0.0020168	ENSG00000167346	82	0.25387	0.000277363	ENSG00000184672	111
ENSG00000196159	101	0.188433	6.6326e-05	ENSG00000151789	526	0.283711	0.000276616	ENSG00000198626	25	0.105932	3.24992e-05	ENSG00000182667	491	0.473938	3.21268e-06	ENSG00000145934	316	0.581952	0.00256699	ENSG00000046889	77	0.227139	0.000113422	ENSG00000169855	146	0.137606	6.01434e-06	ENSG00000176571	389	0.360519	2.16417e-05	ENSG00000196090	35	0.0492264	0.000264254	ENSG00000080224	89	0.108669	0.000292746	ENSG00000132932	366	0.310169	0.0020168	ENSG00000182348	82	0.25387	0.000277363	ENSG00000079841	110
ENSG00000178104	98	0.182836	9.33729e-05	ENSG00000173406	525	0.283172	0.00028113	ENSG00000206503	25	0.105932	3.24992e-05	ENSG00000177694	490	0.472973	3.29759e-06	ENSG00000147481	316	0.581952	0.00256699	ENSG00000106571	76	0.224189	0.000130142	ENSG00000151789	145	0.136664	6.57257e-06	ENSG00000169760	388	0.359592	2.22815e-05	ENSG00000250120	35	0.0492264	0.000264254	ENSG00000149972	89	0.108669	0.000292746	ENSG00000150672	366	0.310169	0.0020168	ENSG00000198597	82	0.25387	0.000277363	ENSG00000151067	110
ENSG00000143631	97	0.18097	0.000104625	ENSG00000176406	524	0.282632	0.000285719	ENSG00000039139	24	0.101695	5.39375e-05	ENSG00000108018	489	0.472008	3.38474e-06	ENSG00000156395	316	0.581952	0.00256699	ENSG00000121904	75	0.221239	0.000149303	ENSG00000139915	143	0.134779	7.84875e-06	ENSG00000147481	387	0.358665	2.29402e-05	ENSG00000253731	35	0.0492264	0.000264254	ENSG00000187323	89	0.108669	0.000292746	ENSG00000175161	366	0.310169	0.0020168	ENSG00000127603	81	0.250774	0.00031465	ENSG00000169862	110
ENSG00000178209	97	0.18097	0.000104625	ENSG00000185274	524	0.282632	0.000285719	ENSG00000090920	24	0.101695	5.39375e-05	ENSG00000168843	487	0.470077	3.566e-06	ENSG00000164418	316	0.581952	0.00256699	ENSG00000007174	74	0.218289	0.000171259	ENSG00000144619	143	0.134779	7.84875e-06	ENSG00000144619	386	0.357739	2.36184e-05	ENSG00000039139	34	0.04782	0.000351717	ENSG00000107611	88	0.107448	0.000323957	ENSG00000185274	366	0.310169	0.0020168	ENSG00000128731	81	0.250774	0.00031465	ENSG00000078295	109
ENSG00000253873	97	0.18097	0.000104625	ENSG00000181234	521	0.281014	0.000299937	ENSG00000105877	24	0.101695	5.39375e-05	ENSG00000182901	485	0.468147	3.75697e-06	ENSG00000168843	316	0.581952	0.00256699	ENSG00000101680	74	0.218289	0.000171259	ENSG00000158321	143	0.134779	7.84875e-06	ENSG00000185046	386	0.357739	2.36184e-05	ENSG00000066032	34	0.04782	0.000351717	ENSG00000108684	88	0.107448	0.000323957	ENSG00000075213	365	0.309322	0.0020525	ENSG00000007174	79	0.244582	0.00040468	ENSG00000128573	109
ENSG00000152591	96	0.179104	0.000117219	ENSG00000185046	521	0.281014	0.000299937	ENSG00000212127	24	0.101695	5.39375e-05	ENSG00000113448	484	0.467181	3.85625e-06	ENSG00000182348	316	0.581952	0.00256699	ENSG00000107611	74	0.218289	0.000171259	ENSG00000196090	143	0.134779	7.84875e-06	ENSG00000187398	382	0.354032	2.65369e-05	ENSG00000162105	34	0.04782	0.000351717	ENSG00000145416	88	0.107448	0.000323957	ENSG00000145934	365	0.309322	0.0020525	ENSG00000198947	79	0.244582	0.00040468	ENSG00000144229	109
ENSG00000168702	96	0.179104	0.000117219	ENSG00000185737	521	0.281014	0.000299937	ENSG00000253846	24	0.101695	5.39375e-05	ENSG00000174482	484	0.467181	3.85625e-06	ENSG00000183230	316	0.581952	0.00256699	ENSG00000148219	74	0.218289	0.000171259	ENSG00000272781	143	0.134779	7.84875e-06	ENSG00000139915	381	0.353105	2.73211e-05	ENSG00000169862	34	0.04782	0.000351717	ENSG00000147481	88	0.107448	0.000323957	ENSG00000153956	365	0.309322	0.0020525	ENSG00000118997	78	0.241486	0.000458789	ENSG00000151789	109
ENSG00000128815	95	0.177239	0.000131314	ENSG00000196090	520	0.280475	0.000304832	ENSG00000120322	23	0.0974576	8.92505e-05	ENSG00000184672	484	0.467181	3.85625e-06	ENSG00000186094	316	0.581952	0.00256699	ENSG00000198597	74	0.218289	0.000171259	ENSG00000113448	142	0.133836	8.57668e-06	ENSG00000182667	381	0.353105	2.73211e-05	ENSG00000172915	34	0.04782	0.000351717	ENSG00000150672	88	0.107448	0.000323957	ENSG00000060718	364	0.308475	0.00208883	ENSG00000147485	78	0.241486	0.000458789	ENSG00000165973	109
ENSG00000196218	95	0.177239	0.000131314	ENSG00000156687	519	0.279935	0.000309806	ENSG00000124942	23	0.0974576	8.92505e-05	ENSG00000155093	482	0.465251	4.06276e-06	ENSG00000046889	315	0.58011	0.00262016	ENSG00000174469	73	0.215339	0.000196412	ENSG00000185345	141	0.132893	9.3719e-06	ENSG00000272781	381	0.353105	2.73211e-05	ENSG00000181234	34	0.04782	0.000351717	ENSG00000158321	88	0.107448	0.000323957	ENSG00000113448	364	0.308475	0.00208883	ENSG00000164588	78	0.241486	0.000458789	ENSG00000168843	109
ENSG00000109536	94	0.175373	0.000147086	ENSG00000169855	519	0.279935	0.000309806	ENSG00000141736	23	0.0974576	8.92505e-05	ENSG00000186094	482	0.465251	4.06276e-06	ENSG00000048052	315	0.58011	0.00262016	ENSG00000178568	73	0.215339	0.000196412	ENSG00000042781	140	0.131951	1.02406e-05	ENSG00000198626	380	0.352178	2.81285e-05	ENSG00000183230	34	0.04782	0.000351717	ENSG00000179242	88	0.107448	0.000323957	ENSG00000154678	364	0.308475	0.00208883	ENSG00000058453	77	0.23839	0.000520015	ENSG00000169855	109
ENSG00000196126	94	0.175373	0.000147086	ENSG00000174473	518	0.279396	0.000314861	ENSG00000143669	23	0.0974576	8.92505e-05	ENSG00000169855	481	0.464286	4.17012e-06	ENSG00000145526	315	0.58011	0.00262016	ENSG00000187323	73	0.215339	0.000196412	ENSG00000144229	140	0.131951	1.02406e-05	ENSG00000075213	379	0.351251	2.89596e-05	ENSG00000183454	34	0.04782	0.000351717	ENSG00000179603	88	0.107448	0.000323957	ENSG00000156395	364	0.308475	0.00208883	ENSG00000151388	77	0.23839	0.000520015	ENSG00000170579	109
ENSG00000106571	93	0.173507	0.000164732	ENSG00000183166	518	0.279396	0.000314861	ENSG00000145362	23	0.0974576	8.92505e-05	ENSG00000144451	477	0.460425	4.62868e-06	ENSG00000148219	315	0.58011	0.00262016	ENSG00000196071	73	0.215339	0.000196412	ENSG00000146648	140	0.131951	1.02406e-05	ENSG00000042781	378	0.350324	2.98152e-05	ENSG00000189056	34	0.04782	0.000351717	ENSG00000185053	88	0.107448	0.000323957	ENSG00000169760	364	0.308475	0.00208883	ENSG00000169876	77	0.23839	0.000520015	ENSG00000177694	109
ENSG00000183638	93	0.173507	0.000164732	ENSG00000196277	518	0.279396	0.000314861	ENSG00000151835	23	0.0974576	8.92505e-05	ENSG00000102466	476	0.459459	4.75099e-06	ENSG00000149256	315	0.58011	0.00262016	ENSG00000124721	72	0.212389	0.000225222	ENSG00000178568	140	0.131951	1.02406e-05	ENSG00000196277	378	0.350324	2.98152e-05	ENSG00000083067	33	0.0464135	0.000467634	ENSG00000048052	87	0.106227	0.000358473	ENSG00000172264	364	0.308475	0.00208883	ENSG00000189056	77	0.23839	0.000520015	ENSG00000179242	109
ENSG00000227124	93	0.173507	0.000164732	ENSG00000136267	517	0.278857	0.000319999	ENSG00000158486	23	0.0974576	8.92505e-05	ENSG00000151789	476	0.459459	4.75099e-06	ENSG00000155849	315	0.58011	0.00262016	ENSG00000196218	72	0.212389	0.000225222	ENSG00000183098	139	0.131008	1.11896e-05	ENSG00000204442	377	0.349398	3.06961e-05	ENSG00000127603	33	0.0464135	0.000467634	ENSG00000081853	87	0.106227	0.000358473	ENSG00000174473	364	0.308475	0.00208883	ENSG00000033122	76	0.235294	0.000589277	ENSG00000179603	109
ENSG00000146143	92	0.171642	0.000184472	ENSG00000166748	515	0.277778	0.000330526	ENSG00000164199	23	0.0974576	8.92505e-05	ENSG00000173406	476	0.459459	4.75099e-06	ENSG00000158258	315	0.58011	0.00262016	ENSG00000042832	71	0.20944	0.000258216	ENSG00000126733	138	0.130066	1.22262e-05	ENSG00000164418	376	0.348471	3.16029e-05	ENSG00000139220	33	0.0464135	0.000467634	ENSG00000132549	87	0.106227	0.000358473	ENSG00000148948	363	0.307627	0.0021258	ENSG00000124721	76	0.235294	0.000589277	ENSG00000145087	108
ENSG00000165323	92	0.171642	0.000184472	ENSG00000176204	515	0.277778	0.000330526	ENSG00000183091	23	0.0974576	8.92505e-05	ENSG00000179915	475	0.458494	4.87652e-06	ENSG00000165973	315	0.58011	0.00262016	ENSG00000102452	71	0.20944	0.000258216	ENSG00000172260	138	0.130066	1.22262e-05	ENSG00000169862	376	0.348471	3.16029e-05	ENSG00000145416	33	0.0464135	0.000467634	ENSG00000145191	87	0.106227	0.000358473	ENSG00000169946	363	0.307627	0.0021258	ENSG00000145362	76	0.235294	0.000589277	ENSG00000159216	108
ENSG00000184185	92	0.171642	0.000184472	ENSG00000178568	515	0.277778	0.000330526	ENSG00000183495	23	0.0974576	8.92505e-05	ENSG00000196090	474	0.457529	5.00538e-06	ENSG00000176204	315	0.58011	0.00262016	ENSG00000144893	71	0.20944	0.000258216	ENSG00000184226	138	0.130066	1.22262e-05	ENSG00000151789	374	0.346617	3.34975e-05	ENSG00000147724	33	0.0464135	0.000467634	ENSG00000168843	87	0.106227	0.000358473	ENSG00000185565	363	0.307627	0.0021258	ENSG00000150275	76	0.235294	0.000589277	ENSG00000182050	108
ENSG00000105877	91	0.169776	0.000206551	ENSG00000140945	514	0.277238	0.000335919	ENSG00000196218	23	0.0974576	8.92505e-05	ENSG00000131374	471	0.454633	5.41272e-06	ENSG00000179603	315	0.58011	0.00262016	ENSG00000189056	71	0.20944	0.000258216	ENSG00000120549	137	0.129123	1.33586e-05	ENSG00000165973	374	0.346617	3.34975e-05	ENSG00000160145	33	0.0464135	0.000467634	ENSG00000179869	87	0.106227	0.000358473	ENSG00000187391	363	0.307627	0.0021258	ENSG00000155816	76	0.235294	0.000589277	ENSG00000182901	108
ENSG00000163046	91	0.169776	0.000206551	ENSG00000149972	514	0.277238	0.000335919	ENSG00000197653	23	0.0974576	8.92505e-05	ENSG00000183098	471	0.454633	5.41272e-06	ENSG00000183098	315	0.58011	0.00262016	ENSG00000009694	70	0.20649	0.000295992	ENSG00000175600	137	0.129123	1.33586e-05	ENSG00000102290	372	0.344764	3.55054e-05	ENSG00000170927	33	0.0464135	0.000467634	ENSG00000182050	87	0.106227	0.000358473	ENSG00000176571	362	0.30678	0.00216343	ENSG00000164199	76	0.235294	0.000589277	ENSG00000184226	108
ENSG00000169876	91	0.169776	0.000206551	ENSG00000083067	511	0.27562	0.000352629	ENSG00000042781	22	0.0932203	0.000147209	ENSG00000144278	467	0.450772	6.00784e-06	ENSG00000183715	315	0.58011	0.00262016	ENSG00000104447	70	0.20649	0.000295992	ENSG00000164588	136	0.128181	1.45955e-05	ENSG00000116117	370	0.34291	3.76334e-05	ENSG00000196565	33	0.0464135	0.000467634	ENSG00000185737	87	0.106227	0.000358473	ENSG00000186094	362	0.30678	0.00216343	ENSG00000178965	76	0.235294	0.000589277	ENSG00000250588	108
ENSG00000198838	91	0.169776	0.000206551	ENSG00000150471	511	0.27562	0.000352629	ENSG00000081479	22	0.0932203	0.000147209	ENSG00000164588	466	0.449807	6.16657e-06	ENSG00000184903	315	0.58011	0.00262016	ENSG00000253873	70	0.20649	0.000295992	ENSG00000183166	135	0.127238	1.59465e-05	ENSG00000156687	370	0.34291	3.76334e-05	ENSG00000198838	33	0.0464135	0.000467634	ENSG00000164199	86	0.105006	0.00039664	ENSG00000186487	362	0.30678	0.00216343	ENSG00000204962	76	0.235294	0.000589277	ENSG00000041515	107
ENSG00000213931	91	0.169776	0.000206551	ENSG00000171587	508	0.274002	0.000370169	ENSG00000100031	22	0.0932203	0.000147209	ENSG00000140945	465	0.448842	6.32949e-06	ENSG00000185053	315	0.58011	0.00262016	ENSG00000121879	69	0.20354	0.000339235	ENSG00000163116	135	0.127238	1.59465e-05	ENSG00000144229	369	0.341983	3.87446e-05	ENSG00000117983	32	0.045007	0.000621062	ENSG00000169862	86	0.105006	0.00039664	ENSG00000182348	361	0.305932	0.00220172	ENSG00000250349	76	0.235294	0.000589277	ENSG00000115896	107
ENSG00000089876	90	0.16791	0.000231242	ENSG00000112232	507	0.273463	0.000376206	ENSG00000104884	22	0.0932203	0.000147209	ENSG00000250588	464	0.447876	6.49671e-06	ENSG00000186487	315	0.58011	0.00262016	ENSG00000147485	69	0.20354	0.000339235	ENSG00000185736	133	0.125353	1.90338e-05	ENSG00000166748	369	0.341983	3.87446e-05	ENSG00000130226	32	0.045007	0.000621062	ENSG00000185046	86	0.105006	0.00039664	ENSG00000182621	361	0.305932	0.00220172	ENSG00000255168	76	0.235294	0.000589277	ENSG00000131374	107
ENSG00000107736	90	0.16791	0.000231242	ENSG00000169946	507	0.273463	0.000376206	ENSG00000115760	22	0.0932203	0.000147209	ENSG00000163116	464	0.447876	6.49671e-06	ENSG00000198597	315	0.58011	0.00262016	ENSG00000151067	69	0.20354	0.000339235	ENSG00000145416	132	0.124411	2.07941e-05	ENSG00000117114	368	0.341057	3.98886e-05	ENSG00000132938	32	0.045007	0.000621062	ENSG00000148219	85	0.103785	0.000438842	ENSG00000204969	361	0.305932	0.00220172	ENSG00000107611	75	0.232198	0.000667607	ENSG00000132932	107
ENSG00000164199	90	0.16791	0.000231242	ENSG00000184226	507	0.273463	0.000376206	ENSG00000154358	22	0.0932203	0.000147209	ENSG00000176204	462	0.445946	6.84453e-06	ENSG00000198838	315	0.58011	0.00262016	ENSG00000153707	69	0.20354	0.000339235	ENSG00000179603	131	0.123468	2.27166e-05	ENSG00000144278	368	0.341057	3.98886e-05	ENSG00000134516	32	0.045007	0.000621062	ENSG00000157168	85	0.103785	0.000438842	ENSG00000131374	360	0.305085	0.00224068	ENSG00000116147	75	0.232198	0.000667607	ENSG00000137766	107
ENSG00000196557	89	0.166045	0.000258851	ENSG00000135298	506	0.272923	0.000382342	ENSG00000160145	22	0.0932203	0.000147209	ENSG00000182771	462	0.445946	6.84453e-06	ENSG00000170624	315	0.58011	0.00262016	ENSG00000164199	69	0.20354	0.000339235	ENSG00000196277	131	0.123468	2.27166e-05	ENSG00000107518	366	0.339203	4.22786e-05	ENSG00000136267	32	0.045007	0.000621062	ENSG00000165973	85	0.103785	0.000438842	ENSG00000137766	360	0.305085	0.00224068	ENSG00000174469	75	0.232198	0.000667607	ENSG00000144278	107
ENSG00000039139	88	0.164179	0.000289716	ENSG00000179915	506	0.272923	0.000382342	ENSG00000163554	22	0.0932203	0.000147209	ENSG00000128573	458	0.442085	7.59698e-06	ENSG00000140945	314	0.578269	0.00267443	ENSG00000196090	68	0.20059	0.000388726	ENSG00000131374	130	0.122526	2.48161e-05	ENSG00000146555	366	0.339203	4.22786e-05	ENSG00000145934	32	0.045007	0.000621062	ENSG00000171587	85	0.103785	0.000438842	ENSG00000164199	360	0.305085	0.00224068	ENSG00000117983	74	0.229102	0.000756167	ENSG00000156687	107
ENSG00000171798	88	0.164179	0.000289716	ENSG00000132549	505	0.272384	0.000388578	ENSG00000198838	22	0.0932203	0.000147209	ENSG00000189283	455	0.439189	8.21509e-06	ENSG00000151952	314	0.578269	0.00267443	ENSG00000021645	67	0.19764	0.000445354	ENSG00000250588	130	0.122526	2.48161e-05	ENSG00000163116	365	0.338276	4.35266e-05	ENSG00000148219	32	0.045007	0.000621062	ENSG00000254245	85	0.103785	0.000438842	ENSG00000179242	360	0.305085	0.00224068	ENSG00000136011	74	0.229102	0.000756167	ENSG00000165323	107
ENSG00000002746	87	0.162313	0.000324216	ENSG00000144451	502	0.270766	0.000407902	ENSG00000239389	22	0.0932203	0.000147209	ENSG00000164176	449	0.433398	9.60619e-06	ENSG00000155816	314	0.578269	0.00267443	ENSG00000120322	67	0.19764	0.000445354	ENSG00000181143	129	0.121583	2.7109e-05	ENSG00000157445	364	0.337349	4.48114e-05	ENSG00000150471	32	0.045007	0.000621062	ENSG00000170624	85	0.103785	0.000438842	ENSG00000185774	360	0.305085	0.00224068	ENSG00000186472	74	0.229102	0.000756167	ENSG00000176406	107
ENSG00000104447	87	0.162313	0.000324216	ENSG00000189283	502	0.270766	0.000407902	ENSG00000086570	21	0.0889831	0.000241968	ENSG00000185046	449	0.433398	9.60619e-06	ENSG00000162687	314	0.578269	0.00267443	ENSG00000132549	67	0.19764	0.000445354	ENSG00000186153	129	0.121583	2.7109e-05	ENSG00000176771	364	0.337349	4.48114e-05	ENSG00000154358	32	0.045007	0.000621062	ENSG00000146143	84	0.102564	0.0004855	ENSG00000085276	359	0.304237	0.00228033	ENSG00000219481	74	0.229102	0.000756167	ENSG00000185737	107
ENSG00000120322	87	0.162313	0.000324216	ENSG00000172260	501	0.270227	0.000414553	ENSG00000112852	21	0.0889831	0.000241968	ENSG00000042781	448	0.432432	9.85993e-06	ENSG00000171587	314	0.578269	0.00267443	ENSG00000133401	67	0.19764	0.000445354	ENSG00000204956	129	0.121583	2.7109e-05	ENSG00000172260	363	0.336423	4.61341e-05	ENSG00000167346	32	0.045007	0.000621062	ENSG00000169306	84	0.102564	0.0004855	ENSG00000144451	359	0.304237	0.00228033	ENSG00000084674	73	0.226006	0.000856264	ENSG00000188641	107
ENSG00000130702	87	0.162313	0.000324216	ENSG00000182050	501	0.270227	0.000414553	ENSG00000142798	21	0.0889831	0.000241968	ENSG00000115896	448	0.432432	9.85993e-06	ENSG00000172264	314	0.578269	0.00267443	ENSG00000135298	67	0.19764	0.000445354	ENSG00000148219	127	0.119698	3.23473e-05	ENSG00000170624	363	0.336423	4.61341e-05	ENSG00000184304	32	0.045007	0.000621062	ENSG00000176571	84	0.102564	0.0004855	ENSG00000147485	359	0.304237	0.00228033	ENSG00000196569	73	0.226006	0.000856264	ENSG00000198597	107
ENSG00000186472	87	0.162313	0.000324216	ENSG00000198597	499	0.269148	0.000428183	ENSG00000151150	21	0.0889831	0.000241968	ENSG00000206579	448	0.432432	9.85993e-06	ENSG00000179242	314	0.578269	0.00267443	ENSG00000138650	67	0.19764	0.000445354	ENSG00000183715	127	0.119698	3.23473e-05	ENSG00000151322	362	0.335496	4.74956e-05	ENSG00000021645	31	0.0436006	0.000823862	ENSG00000184672	84	0.102564	0.0004855	ENSG00000151952	359	0.304237	0.00228033	ENSG00000261934	73	0.226006	0.000856264	ENSG00000189283	107
ENSG00000203780	87	0.162313	0.000324216	ENSG00000144229	495	0.26699	0.000456799	ENSG00000164068	21	0.0889831	0.000241968	ENSG00000181234	442	0.426641	1.15294e-05	ENSG00000185345	314	0.578269	0.00267443	ENSG00000169862	67	0.19764	0.000445354	ENSG00000117114	126	0.118756	3.53331e-05	ENSG00000171587	360	0.333642	5.03402e-05	ENSG00000041515	31	0.0436006	0.000823862	ENSG00000188641	84	0.102564	0.0004855	ENSG00000168843	359	0.304237	0.00228033	ENSG00000144893	72	0.22291	0.000969368	ENSG00000080224	106
ENSG00000132549	86	0.160448	0.000362774	ENSG00000159216	495	0.26699	0.000456799	ENSG00000171587	21	0.0889831	0.000241968	ENSG00000189108	441	0.425676	1.18339e-05	ENSG00000075884	313	0.576427	0.00272981	ENSG00000170927	67	0.19764	0.000445354	ENSG00000185737	126	0.118756	3.53331e-05	ENSG00000108684	359	0.332715	5.18256e-05	ENSG00000054654	31	0.0436006	0.000823862	ENSG00000204442	84	0.102564	0.0004855	ENSG00000182050	359	0.304237	0.00228033	ENSG00000155052	72	0.22291	0.000969368	ENSG00000108684	106
ENSG00000149531	86	0.160448	0.000362774	ENSG00000080224	494	0.266451	0.000464246	ENSG00000172236	21	0.0889831	0.000241968	ENSG00000159216	439	0.423745	1.24672e-05	ENSG00000112232	313	0.576427	0.00272981	ENSG00000066032	66	0.19469	0.000510134	ENSG00000196565	126	0.118756	3.53331e-05	ENSG00000144451	359	0.332715	5.18256e-05	ENSG00000080224	31	0.0436006	0.000823862	ENSG00000136267	83	0.101343	0.000537082	ENSG00000196569	359	0.304237	0.00228033	ENSG00000169436	72	0.22291	0.000969368	ENSG00000156395	106
ENSG00000042781	85	0.158582	0.000405859	ENSG00000176571	494	0.266451	0.000464246	ENSG00000178149	21	0.0889831	0.000241968	ENSG00000179869	435	0.419884	1.38374e-05	ENSG00000134115	313	0.576427	0.00272981	ENSG00000155897	66	0.19469	0.000510134	ENSG00000130226	125	0.117813	3.85934e-05	ENSG00000153956	358	0.331789	5.33547e-05	ENSG00000145087	31	0.0436006	0.000823862	ENSG00000169855	83	0.101343	0.000537082	ENSG00000151322	358	0.30339	0.00232068	ENSG00000148513	71	0.219814	0.00109713	ENSG00000158321	106
ENSG00000134516	85	0.158582	0.000405859	ENSG00000182771	491	0.264833	0.000487322	ENSG00000205038	21	0.0889831	0.000241968	ENSG00000154928	432	0.416988	1.49628e-05	ENSG00000144229	313	0.576427	0.00272981	ENSG00000178209	66	0.19469	0.000510134	ENSG00000145934	125	0.117813	3.85934e-05	ENSG00000174482	357	0.330862	5.49288e-05	ENSG00000151067	31	0.0436006	0.000823862	ENSG00000172987	83	0.101343	0.000537082	ENSG00000184226	358	0.30339	0.00232068	ENSG00000204961	71	0.219814	0.00109713	ENSG00000174473	106
ENSG00000046889	84	0.156716	0.000453994	ENSG00000180287	488	0.263215	0.000511543	ENSG00000234745	21	0.0889831	0.000241968	ENSG00000154678	429	0.414093	1.61798e-05	ENSG00000144451	313	0.576427	0.00272981	ENSG00000182348	66	0.19469	0.000510134	ENSG00000048052	124	0.116871	4.21534e-05	ENSG00000151952	356	0.329935	5.65492e-05	ENSG00000151388	31	0.0436006	0.000823862	ENSG00000176204	83	0.101343	0.000537082	ENSG00000185053	357	0.302542	0.00236175	ENSG00000221866	71	0.219814	0.00109713	ENSG00000176204	106
ENSG00000163359	84	0.156716	0.000453994	ENSG00000175161	487	0.262675	0.00051988	ENSG00000253729	21	0.0889831	0.000241968	ENSG00000048052	428	0.413127	1.6607e-05	ENSG00000152208	313	0.576427	0.00272981	ENSG00000188906	66	0.19469	0.000510134	ENSG00000147202	124	0.116871	4.21534e-05	ENSG00000148219	354	0.328082	5.99344e-05	ENSG00000151952	31	0.0436006	0.000823862	ENSG00000182667	83	0.101343	0.000537082	ENSG00000079841	356	0.301695	0.00240354	ENSG00000090920	70	0.216718	0.0012414	ENSG00000176771	106
ENSG00000170927	84	0.156716	0.000453994	ENSG00000143341	486	0.262136	0.000528353	ENSG00000254122	21	0.0889831	0.000241968	ENSG00000137766	427	0.412162	1.70456e-05	ENSG00000165084	313	0.576427	0.00272981	ENSG00000218336	66	0.19469	0.000510134	ENSG00000188641	124	0.116871	4.21534e-05	ENSG00000150361	353	0.327155	6.17021e-05	ENSG00000152208	31	0.0436006	0.000823862	ENSG00000184305	83	0.101343	0.000537082	ENSG00000115896	356	0.301695	0.00240354	ENSG00000138829	70	0.216718	0.0012414	ENSG00000188580	106
ENSG00000185567	84	0.156716	0.000453994	ENSG00000154928	485	0.261597	0.000536963	ENSG00000053747	20	0.0847458	0.000396239	ENSG00000182732	424	0.409266	1.84318e-05	ENSG00000168959	313	0.576427	0.00272981	ENSG00000067798	65	0.19174	0.000584223	ENSG00000135298	123	0.115928	4.60404e-05	ENSG00000250588	353	0.327155	6.17021e-05	ENSG00000154928	31	0.0436006	0.000823862	ENSG00000186153	83	0.101343	0.000537082	ENSG00000151789	356	0.301695	0.00240354	ENSG00000111215	69	0.213622	0.00140426	ENSG00000189108	106
ENSG00000197653	84	0.156716	0.000453994	ENSG00000179869	485	0.261597	0.000536963	ENSG00000095066	20	0.0847458	0.000396239	ENSG00000184226	424	0.409266	1.84318e-05	ENSG00000169946	313	0.576427	0.00272981	ENSG00000118997	65	0.19174	0.000584223	ENSG00000165973	123	0.115928	4.60404e-05	ENSG00000120549	352	0.326228	6.35218e-05	ENSG00000175894	31	0.0436006	0.000823862	ENSG00000188580	83	0.101343	0.000537082	ENSG00000158321	356	0.301695	0.00240354	ENSG00000162670	69	0.213622	0.00140426	ENSG00000253350	106
ENSG00000228273	84	0.156716	0.000453994	ENSG00000184672	485	0.261597	0.000536963	ENSG00000101191	20	0.0847458	0.000396239	ENSG00000183454	423	0.408301	1.89185e-05	ENSG00000172260	313	0.576427	0.00272981	ENSG00000151952	65	0.19174	0.000584223	ENSG00000174482	123	0.115928	4.60404e-05	ENSG00000148655	351	0.325301	6.5395e-05	ENSG00000185565	31	0.0436006	0.000823862	ENSG00000189108	83	0.101343	0.000537082	ENSG00000170579	356	0.301695	0.00240354	ENSG00000176406	69	0.213622	0.00140426	ENSG00000181804	106
ENSG00000121904	83	0.154851	0.000507761	ENSG00000206579	484	0.261057	0.000545714	ENSG00000130702	20	0.0847458	0.000396239	ENSG00000158321	419	0.40444	2.09971e-05	ENSG00000181234	313	0.576427	0.00272981	ENSG00000107736	64	0.188791	0.000668938	ENSG00000204970	123	0.115928	4.60404e-05	ENSG00000182256	350	0.324374	6.73234e-05	ENSG00000187323	31	0.0436006	0.000823862	ENSG00000204965	83	0.101343	0.000537082	ENSG00000183715	356	0.301695	0.00240354	ENSG00000115760	68	0.210526	0.00158804	ENSG00000116117	105
ENSG00000128731	83	0.154851	0.000507761	ENSG00000048052	483	0.260518	0.000554607	ENSG00000139687	20	0.0847458	0.000396239	ENSG00000162687	417	0.40251	2.21204e-05	ENSG00000182050	313	0.576427	0.00272981	ENSG00000145362	64	0.188791	0.000668938	ENSG00000176771	122	0.114986	5.02844e-05	ENSG00000169946	349	0.323448	6.93084e-05	ENSG00000253537	31	0.0436006	0.000823862	ENSG00000253350	83	0.101343	0.000537082	ENSG00000033122	355	0.300847	0.00244606	ENSG00000151952	68	0.210526	0.00158804	ENSG00000136267	105
ENSG00000167633	83	0.154851	0.000507761	ENSG00000174482	483	0.260518	0.000554607	ENSG00000145216	20	0.0847458	0.000396239	ENSG00000166748	416	0.401544	2.27045e-05	ENSG00000182256	313	0.576427	0.00272981	ENSG00000155052	64	0.188791	0.000668938	ENSG00000151474	121	0.114043	5.49179e-05	ENSG00000184672	349	0.323448	6.93084e-05	ENSG00000253953	31	0.0436006	0.000823862	ENSG00000113396	82	0.100122	0.000594102	ENSG00000152208	355	0.300847	0.00244606	ENSG00000179915	68	0.210526	0.00158804	ENSG00000139915	105
ENSG00000183091	83	0.154851	0.000507761	ENSG00000157445	481	0.259439	0.000572828	ENSG00000159753	20	0.0847458	0.000396239	ENSG00000145362	414	0.399614	2.39191e-05	ENSG00000185565	313	0.576427	0.00272981	ENSG00000197410	64	0.188791	0.000668938	ENSG00000179915	121	0.114043	5.49179e-05	ENSG00000169851	348	0.322521	7.13518e-05	ENSG00000169894	31	0.0436006	0.000823862	ENSG00000127603	82	0.100122	0.000594102	ENSG00000156103	355	0.300847	0.00244606	ENSG00000151067	67	0.20743	0.00179536	ENSG00000145191	105
ENSG00000188107	83	0.154851	0.000507761	ENSG00000182601	481	0.259439	0.000572828	ENSG00000160299	20	0.0847458	0.000396239	ENSG00000168959	413	0.398649	2.45506e-05	ENSG00000185774	313	0.576427	0.00272981	ENSG00000221866	64	0.188791	0.000668938	ENSG00000081853	120	0.113101	5.99766e-05	ENSG00000173482	348	0.322521	7.13518e-05	ENSG00000067798	30	0.0421941	0.00109153	ENSG00000145934	82	0.100122	0.000594102	ENSG00000078295	354	0.3	0.00248934	ENSG00000160145	67	0.20743	0.00179536	ENSG00000147724	105
ENSG00000107611	82	0.152985	0.000567808	ENSG00000115896	479	0.25836	0.000591647	ENSG00000161328	20	0.0847458	0.000396239	ENSG00000169744	411	0.396718	2.58639e-05	ENSG00000218336	313	0.576427	0.00272981	ENSG00000054654	63	0.185841	0.000765779	ENSG00000083067	120	0.113101	5.99766e-05	ENSG00000154654	345	0.319741	7.78495e-05	ENSG00000072657	30	0.0421941	0.00109153	ENSG00000166833	82	0.100122	0.000594102	ENSG00000139915	354	0.3	0.00248934	ENSG00000185567	67	0.20743	0.00179536	ENSG00000148219	105
ENSG00000111799	82	0.152985	0.000567808	ENSG00000145216	479	0.25836	0.000591647	ENSG00000167978	20	0.0847458	0.000396239	ENSG00000107518	406	0.391892	2.94628e-05	ENSG00000253350	313	0.576427	0.00272981	ENSG00000078018	63	0.185841	0.000765779	ENSG00000153064	120	0.113101	5.99766e-05	ENSG00000186472	344	0.318814	8.0144e-05	ENSG00000091656	30	0.0421941	0.00109153	ENSG00000173482	82	0.100122	0.000594102	ENSG00000145416	354	0.3	0.00248934	ENSG00000188906	67	0.20743	0.00179536	ENSG00000155657	105
ENSG00000150275	82	0.152985	0.000567808	ENSG00000171094	478	0.257821	0.000601287	ENSG00000177380	20	0.0847458	0.000396239	ENSG00000151952	404	0.389961	3.10387e-05	ENSG00000080224	312	0.574586	0.00278633	ENSG00000079841	63	0.185841	0.000765779	ENSG00000185046	120	0.113101	5.99766e-05	ENSG00000179603	343	0.317887	8.25059e-05	ENSG00000113805	30	0.0421941	0.00109153	ENSG00000183715	82	0.100122	0.000594102	ENSG00000179399	354	0.3	0.00248934	ENSG00000198216	67	0.20743	0.00179536	ENSG00000167632	105
ENSG00000168477	82	0.152985	0.000567808	ENSG00000218336	478	0.257821	0.000601287	ENSG00000178209	20	0.0847458	0.000396239	ENSG00000163288	403	0.388996	3.1858e-05	ENSG00000083067	312	0.574586	0.00278633	ENSG00000086570	63	0.185841	0.000765779	ENSG00000155966	119	0.112158	6.54992e-05	ENSG00000184304	343	0.317887	8.25059e-05	ENSG00000135298	30	0.0421941	0.00109153	ENSG00000186472	82	0.100122	0.000594102	ENSG00000182667	354	0.3	0.00248934	ENSG00000009694	66	0.204334	0.00202916	ENSG00000171587	105
ENSG00000169436	82	0.152985	0.000567808	ENSG00000181804	478	0.257821	0.000601287	ENSG00000255872	20	0.0847458	0.000396239	ENSG00000151322	402	0.388031	3.26989e-05	ENSG00000107518	312	0.574586	0.00278633	ENSG00000111799	63	0.185841	0.000765779	ENSG00000170927	119	0.112158	6.54992e-05	ENSG00000185352	343	0.317887	8.25059e-05	ENSG00000139915	30	0.0421941	0.00109153	ENSG00000163116	82	0.100122	0.000594102	ENSG00000187672	354	0.3	0.00248934	ENSG00000116783	66	0.204334	0.00202916	ENSG00000174482	105
ENSG00000171811	82	0.152985	0.000567808	ENSG00000144642	477	0.257282	0.000611083	ENSG00000008300	19	0.0805085	0.000646245	ENSG00000170624	399	0.385135	3.5357e-05	ENSG00000121904	312	0.574586	0.00278633	ENSG00000118946	63	0.185841	0.000765779	ENSG00000254245	119	0.112158	6.54992e-05	ENSG00000126733	342	0.31696	8.49372e-05	ENSG00000144218	30	0.0421941	0.00109153	ENSG00000081842	81	0.0989011	0.000657127	ENSG00000198216	354	0.3	0.00248934	ENSG00000145526	66	0.204334	0.00202916	ENSG00000175600	105
ENSG00000205277	82	0.152985	0.000567808	ENSG00000173482	477	0.257282	0.000611083	ENSG00000072195	19	0.0805085	0.000646245	ENSG00000116117	398	0.38417	3.62902e-05	ENSG00000134516	312	0.574586	0.00278633	ENSG00000130508	63	0.185841	0.000765779	ENSG00000150471	118	0.111216	7.15281e-05	ENSG00000182348	341	0.316033	8.744e-05	ENSG00000146555	30	0.0421941	0.00109153	ENSG00000132932	81	0.0989011	0.000657127	ENSG00000255408	354	0.3	0.00248934	ENSG00000163046	66	0.204334	0.00202916	ENSG00000185046	105
ENSG00000042832	81	0.151119	0.000634857	ENSG00000186153	477	0.257282	0.000611083	ENSG00000078295	19	0.0805085	0.000646245	ENSG00000182674	398	0.38417	3.62902e-05	ENSG00000137872	312	0.574586	0.00278633	ENSG00000144229	63	0.185841	0.000765779	ENSG00000154654	117	0.110273	7.81094e-05	ENSG00000109452	340	0.315107	9.00164e-05	ENSG00000148948	30	0.0421941	0.00109153	ENSG00000163092	81	0.0989011	0.000657127	ENSG00000272781	354	0.3	0.00248934	ENSG00000169862	66	0.204334	0.00202916	ENSG00000204442	105
ENSG00000149256	81	0.151119	0.000634857	ENSG00000182621	476	0.256742	0.000621038	ENSG00000107611	19	0.0805085	0.000646245	ENSG00000136267	397	0.383205	3.72481e-05	ENSG00000144619	312	0.574586	0.00278633	ENSG00000149256	63	0.185841	0.000765779	ENSG00000173482	117	0.110273	7.81094e-05	ENSG00000133019	340	0.315107	9.00164e-05	ENSG00000149972	30	0.0421941	0.00109153	ENSG00000171094	81	0.0989011	0.000657127	ENSG00000108684	353	0.299153	0.00253337	ENSG00000188107	66	0.204334	0.00202916	ENSG00000272781	105
ENSG00000151914	81	0.151119	0.000634857	ENSG00000149256	475	0.256203	0.000631155	ENSG00000121904	19	0.0805085	0.000646245	ENSG00000186153	397	0.383205	3.72481e-05	ENSG00000145242	312	0.574586	0.00278633	ENSG00000155816	63	0.185841	0.000765779	ENSG00000170624	117	0.110273	7.81094e-05	ENSG00000135298	340	0.315107	9.00164e-05	ENSG00000150394	30	0.0421941	0.00109153	ENSG00000172260	81	0.0989011	0.000657127	ENSG00000120549	353	0.299153	0.00253337	ENSG00000259030	66	0.204334	0.00202916	ENSG00000185942	105
ENSG00000163554	81	0.151119	0.000634857	ENSG00000151474	475	0.256203	0.000631155	ENSG00000124177	19	0.0805085	0.000646245	ENSG00000169862	394	0.380309	4.02757e-05	ENSG00000154864	312	0.574586	0.00278633	ENSG00000156395	63	0.185841	0.000765779	ENSG00000179242	116	0.109331	8.52936e-05	ENSG00000155816	339	0.31418	9.26684e-05	ENSG00000150672	30	0.0421941	0.00109153	ENSG00000174482	81	0.0989011	0.000657127	ENSG00000132549	353	0.299153	0.00253337	ENSG00000102290	65	0.201238	0.00229271	ENSG00000151474	104
ENSG00000177239	81	0.151119	0.000634857	ENSG00000152061	475	0.256203	0.000631155	ENSG00000132142	19	0.0805085	0.000646245	ENSG00000150394	393	0.379344	4.13387e-05	ENSG00000157445	312	0.574586	0.00278633	ENSG00000167346	63	0.185841	0.000765779	ENSG00000184672	116	0.109331	8.52936e-05	ENSG00000165323	339	0.31418	9.26684e-05	ENSG00000164418	30	0.0421941	0.00109153	ENSG00000184226	81	0.0989011	0.000657127	ENSG00000177694	353	0.299153	0.00253337	ENSG00000111700	65	0.201238	0.00229271	ENSG00000164588	104
ENSG00000172969	80	0.149254	0.000709709	ENSG00000169862	475	0.256203	0.000631155	ENSG00000132549	19	0.0805085	0.000646245	ENSG00000156103	393	0.379344	4.13387e-05	ENSG00000162670	312	0.574586	0.00278633	ENSG00000176771	63	0.185841	0.000765779	ENSG00000085224	115	0.108388	9.31354e-05	ENSG00000186153	339	0.31418	9.26684e-05	ENSG00000166833	30	0.0421941	0.00109153	ENSG00000186094	81	0.0989011	0.000657127	ENSG00000183023	353	0.299153	0.00253337	ENSG00000112159	65	0.201238	0.00229271	ENSG00000168959	104
ENSG00000215182	80	0.149254	0.000709709	ENSG00000185942	474	0.255663	0.000641436	ENSG00000134250	19	0.0805085	0.000646245	ENSG00000185352	393	0.379344	4.13387e-05	ENSG00000175600	312	0.574586	0.00278633	ENSG00000055609	62	0.182891	0.000876454	ENSG00000132938	115	0.108388	9.31354e-05	ENSG00000196482	339	0.31418	9.26684e-05	ENSG00000172264	30	0.0421941	0.00109153	ENSG00000041515	80	0.0976801	0.000726784	ENSG00000204740	353	0.299153	0.00253337	ENSG00000143341	65	0.201238	0.00229271	ENSG00000172915	104
ENSG00000108018	79	0.147388	0.000793257	ENSG00000116117	473	0.255124	0.000651884	ENSG00000135476	19	0.0805085	0.000646245	ENSG00000196277	392	0.378378	4.24296e-05	ENSG00000179399	312	0.574586	0.00278633	ENSG00000060718	62	0.182891	0.000876454	ENSG00000136267	115	0.108388	9.31354e-05	ENSG00000038945	337	0.312326	9.82085e-05	ENSG00000176204	30	0.0421941	0.00109153	ENSG00000121904	80	0.0976801	0.000726784	ENSG00000253350	353	0.299153	0.00253337	ENSG00000144229	65	0.201238	0.00229271	ENSG00000184903	104
ENSG00000124721	79	0.147388	0.000793257	ENSG00000148219	473	0.255124	0.000651884	ENSG00000138162	19	0.0805085	0.000646245	ENSG00000044524	391	0.377413	4.35493e-05	ENSG00000183166	312	0.574586	0.00278633	ENSG00000086289	62	0.182891	0.000876454	ENSG00000171735	115	0.108388	9.31354e-05	ENSG00000218336	336	0.311399	0.000101101	ENSG00000179399	30	0.0421941	0.00109153	ENSG00000128573	80	0.0976801	0.000726784	ENSG00000149256	352	0.298305	0.00257819	ENSG00000146143	65	0.201238	0.00229271	ENSG00000204740	104
ENSG00000144406	79	0.147388	0.000793257	ENSG00000198838	473	0.255124	0.000651884	ENSG00000138759	19	0.0805085	0.000646245	ENSG00000157445	391	0.377413	4.35493e-05	ENSG00000187672	312	0.574586	0.00278633	ENSG00000151150	62	0.182891	0.000876454	ENSG00000172554	115	0.108388	9.31354e-05	ENSG00000204740	335	0.310473	0.000104079	ENSG00000179869	30	0.0421941	0.00109153	ENSG00000134516	80	0.0976801	0.000726784	ENSG00000168036	352	0.298305	0.00257819	ENSG00000154162	65	0.201238	0.00229271	ENSG00000113448	103
ENSG00000187775	79	0.147388	0.000793257	ENSG00000156395	472	0.254585	0.000662503	ENSG00000144893	19	0.0805085	0.000646245	ENSG00000188641	390	0.376448	4.46986e-05	ENSG00000196277	312	0.574586	0.00278633	ENSG00000154162	62	0.182891	0.000876454	ENSG00000114279	113	0.106503	0.000111037	ENSG00000083067	333	0.308619	0.000110299	ENSG00000183098	30	0.0421941	0.00109153	ENSG00000162670	80	0.0976801	0.000726784	ENSG00000174482	352	0.298305	0.00257819	ENSG00000183230	65	0.201238	0.00229271	ENSG00000145416	103
ENSG00000257335	79	0.147388	0.000793257	ENSG00000168843	472	0.254585	0.000662503	ENSG00000151914	19	0.0805085	0.000646245	ENSG00000080224	389	0.375483	4.58781e-05	ENSG00000002746	311	0.572744	0.00284402	ENSG00000158486	62	0.182891	0.000876454	ENSG00000151150	113	0.106503	0.000111037	ENSG00000150394	333	0.308619	0.000110299	ENSG00000187391	30	0.0421941	0.00109153	ENSG00000182621	80	0.0976801	0.000726784	ENSG00000175471	352	0.298305	0.00257819	ENSG00000205754	65	0.201238	0.00229271	ENSG00000157445	103
ENSG00000147485	78	0.145522	0.00088649	ENSG00000170624	472	0.254585	0.000662503	ENSG00000159450	19	0.0805085	0.000646245	ENSG00000171735	385	0.371622	5.09158e-05	ENSG00000058091	311	0.572744	0.00284402	ENSG00000168959	62	0.182891	0.000876454	ENSG00000170579	113	0.106503	0.000111037	ENSG00000250349	332	0.307692	0.000113547	ENSG00000198788	30	0.0421941	0.00109153	ENSG00000185774	80	0.0976801	0.000726784	ENSG00000176204	352	0.298305	0.00257819	ENSG00000253305	65	0.201238	0.00229271	ENSG00000170745	103
ENSG00000155093	78	0.145522	0.00088649	ENSG00000155657	471	0.254045	0.000673293	ENSG00000179869	19	0.0805085	0.000646245	ENSG00000143341	384	0.370656	5.22593e-05	ENSG00000060718	311	0.572744	0.00284402	ENSG00000179869	62	0.182891	0.000876454	ENSG00000179869	113	0.106503	0.000111037	ENSG00000185942	332	0.307692	0.000113547	ENSG00000206190	30	0.0421941	0.00109153	ENSG00000254221	80	0.0976801	0.000726784	ENSG00000179603	352	0.298305	0.00257819	ENSG00000257046	65	0.201238	0.00229271	ENSG00000185736	103
ENSG00000166157	78	0.145522	0.00088649	ENSG00000169760	471	0.254045	0.000673293	ENSG00000180900	19	0.0805085	0.000646245	ENSG00000072657	383	0.369691	5.36382e-05	ENSG00000102466	311	0.572744	0.00284402	ENSG00000081479	61	0.179941	0.0010029	ENSG00000253350	113	0.106503	0.000111037	ENSG00000139220	330	0.305839	0.000120331	ENSG00000272781	30	0.0421941	0.00109153	ENSG00000075884	79	0.0964591	0.000803763	ENSG00000170624	352	0.298305	0.00257819	ENSG00000257335	65	0.201238	0.00229271	ENSG00000185774	103
ENSG00000172915	78	0.145522	0.00088649	ENSG00000171735	470	0.253506	0.000684259	ENSG00000183117	19	0.0805085	0.000646245	ENSG00000156395	383	0.369691	5.36382e-05	ENSG00000106571	311	0.572744	0.00284402	ENSG00000133958	61	0.179941	0.0010029	ENSG00000109452	112	0.105561	0.000121234	ENSG00000144642	330	0.305839	0.000120331	ENSG00000033122	29	0.0407876	0.00144427	ENSG00000107518	79	0.0964591	0.000803763	ENSG00000121904	351	0.297458	0.00262379	ENSG00000132549	64	0.198142	0.0025897	ENSG00000075884	102
ENSG00000174469	78	0.145522	0.00088649	ENSG00000033122	468	0.252427	0.000706728	ENSG00000189056	19	0.0805085	0.000646245	ENSG00000170396	383	0.369691	5.36382e-05	ENSG00000108684	311	0.572744	0.00284402	ENSG00000179242	61	0.179941	0.0010029	ENSG00000131018	112	0.105561	0.000121234	ENSG00000188641	330	0.305839	0.000120331	ENSG00000075213	29	0.0407876	0.00144427	ENSG00000131558	79	0.0964591	0.000803763	ENSG00000144619	351	0.297458	0.00262379	ENSG00000134516	64	0.198142	0.0025897	ENSG00000144642	102
ENSG00000206190	78	0.145522	0.00088649	ENSG00000162849	468	0.252427	0.000706728	ENSG00000196565	19	0.0805085	0.000646245	ENSG00000146555	382	0.368726	5.50535e-05	ENSG00000133083	311	0.572744	0.00284402	ENSG00000183091	61	0.179941	0.0010029	ENSG00000184903	112	0.105561	0.000121234	ENSG00000081803	329	0.304912	0.000123873	ENSG00000078295	29	0.0407876	0.00144427	ENSG00000159216	79	0.0964591	0.000803763	ENSG00000166206	351	0.297458	0.00262379	ENSG00000135298	64	0.198142	0.0025897	ENSG00000151025	102
ENSG00000255872	78	0.145522	0.00088649	ENSG00000151067	467	0.251888	0.000718237	ENSG00000196569	19	0.0805085	0.000646245	ENSG00000102290	379	0.36583	5.95272e-05	ENSG00000151789	311	0.572744	0.00284402	ENSG00000185008	61	0.179941	0.0010029	ENSG00000221866	112	0.105561	0.000121234	ENSG00000162670	329	0.304912	0.000123873	ENSG00000112541	29	0.0407876	0.00144427	ENSG00000169946	79	0.0964591	0.000803763	ENSG00000112232	350	0.29661	0.0026702	ENSG00000135976	64	0.198142	0.0025897	ENSG00000152208	102
ENSG00000113212	77	0.143657	0.000990511	ENSG00000102466	466	0.251348	0.000729933	ENSG00000241635	19	0.0805085	0.000646245	ENSG00000169760	379	0.36583	5.95272e-05	ENSG00000156687	311	0.572744	0.00284402	ENSG00000187391	61	0.179941	0.0010029	ENSG00000085276	111	0.104618	0.000132362	ENSG00000184226	329	0.304912	0.000123873	ENSG00000126733	29	0.0407876	0.00144427	ENSG00000176771	79	0.0964591	0.000803763	ENSG00000173482	350	0.29661	0.0026702	ENSG00000167633	64	0.198142	0.0025897	ENSG00000165995	102
ENSG00000151240	77	0.143657	0.000990511	ENSG00000137766	466	0.251348	0.000729933	ENSG00000242515	19	0.0805085	0.000646245	ENSG00000166833	378	0.364865	6.10977e-05	ENSG00000172554	311	0.572744	0.00284402	ENSG00000196963	61	0.179941	0.0010029	ENSG00000141564	111	0.104618	0.000132362	ENSG00000110693	328	0.303985	0.000127519	ENSG00000131374	29	0.0407876	0.00144427	ENSG00000177694	79	0.0964591	0.000803763	ENSG00000155816	349	0.295763	0.00271743	ENSG00000196218	64	0.198142	0.0025897	ENSG00000181355	102
ENSG00000187391	77	0.143657	0.000990511	ENSG00000176771	463	0.24973	0.000766172	ENSG00000250349	19	0.0805085	0.000646245	ENSG00000177182	378	0.364865	6.10977e-05	ENSG00000177694	311	0.572744	0.00284402	ENSG00000033122	60	0.176991	0.00114734	ENSG00000166748	111	0.104618	0.000132362	ENSG00000170579	328	0.303985	0.000127519	ENSG00000132549	29	0.0407876	0.00144427	ENSG00000178104	79	0.0964591	0.000803763	ENSG00000218336	349	0.295763	0.00271743	ENSG00000107736	63	0.195046	0.00292422	ENSG00000182601	102
ENSG00000145362	76	0.141791	0.00110654	ENSG00000204442	463	0.24973	0.000766172	ENSG00000005339	18	0.0762712	0.00104936	ENSG00000165323	377	0.3639	6.27097e-05	ENSG00000182601	311	0.572744	0.00284402	ENSG00000155966	60	0.176991	0.00114734	ENSG00000172987	111	0.104618	0.000132362	ENSG00000102466	327	0.303058	0.000131272	ENSG00000140836	29	0.0407876	0.00144427	ENSG00000182901	79	0.0964591	0.000803763	ENSG00000133019	348	0.294915	0.00276549	ENSG00000113100	63	0.195046	0.00292422	ENSG00000153823	102
ENSG00000167346	76	0.141791	0.00110654	ENSG00000170579	462	0.249191	0.000778647	ENSG00000005810	18	0.0762712	0.00104936	ENSG00000166501	376	0.362934	6.43642e-05	ENSG00000186153	311	0.572744	0.00284402	ENSG00000157445	60	0.176991	0.00114734	ENSG00000181355	111	0.104618	0.000132362	ENSG00000185274	327	0.303058	0.000131272	ENSG00000140945	29	0.0407876	0.00144427	ENSG00000183098	79	0.0964591	0.000803763	ENSG00000153064	348	0.294915	0.00276549	ENSG00000149256	63	0.195046	0.00292422	ENSG00000044524	101
ENSG00000185008	76	0.141791	0.00110654	ENSG00000186487	462	0.249191	0.000778647	ENSG00000055609	18	0.0762712	0.00104936	ENSG00000126733	374	0.361004	6.78051e-05	ENSG00000188580	311	0.572744	0.00284402	ENSG00000173482	60	0.176991	0.00114734	ENSG00000198838	111	0.104618	0.000132362	ENSG00000137766	326	0.302132	0.000135136	ENSG00000145113	29	0.0407876	0.00144427	ENSG00000067798	78	0.0952381	0.000888827	ENSG00000198597	348	0.294915	0.00276549	ENSG00000154928	63	0.195046	0.00292422	ENSG00000083067	101
ENSG00000112159	74	0.13806	0.00138023	ENSG00000165323	461	0.248652	0.000791323	ENSG00000058453	18	0.0762712	0.00104936	ENSG00000154864	374	0.361004	6.78051e-05	ENSG00000188641	311	0.572744	0.00284402	ENSG00000137766	59	0.174041	0.00131228	ENSG00000204969	111	0.104618	0.000132362	ENSG00000184903	326	0.302132	0.000135136	ENSG00000145242	29	0.0407876	0.00144427	ENSG00000116117	78	0.0952381	0.000888827	ENSG00000204442	348	0.294915	0.00276549	ENSG00000170396	63	0.195046	0.00292422	ENSG00000143951	101
ENSG00000176406	74	0.13806	0.00138023	ENSG00000196353	458	0.247033	0.000830602	ENSG00000073910	18	0.0762712	0.00104936	ENSG00000075884	371	0.358108	7.33141e-05	ENSG00000206579	311	0.572744	0.00284402	ENSG00000145216	59	0.174041	0.00131228	ENSG00000115896	110	0.103676	0.000144506	ENSG00000165659	325	0.301205	0.000139112	ENSG00000145526	29	0.0407876	0.00144427	ENSG00000132938	78	0.0952381	0.000888827	ENSG00000101333	347	0.294068	0.0028144	ENSG00000196159	63	0.195046	0.00292422	ENSG00000148513	101
ENSG00000054654	73	0.136194	0.00154106	ENSG00000133019	456	0.245955	0.000857862	ENSG00000083857	18	0.0762712	0.00104936	ENSG00000154654	369	0.356178	7.72331e-05	ENSG00000128573	310	0.570902	0.00290288	ENSG00000145242	59	0.174041	0.00131228	ENSG00000116117	110	0.103676	0.000144506	ENSG00000173068	325	0.301205	0.000139112	ENSG00000147485	29	0.0407876	0.00144427	ENSG00000133424	78	0.0952381	0.000888827	ENSG00000108018	347	0.294068	0.0028144	ENSG00000108018	62	0.19195	0.00330088	ENSG00000155816	101
ENSG00000130226	73	0.136194	0.00154106	ENSG00000121904	455	0.245415	0.000871825	ENSG00000100345	18	0.0762712	0.00104936	ENSG00000169946	369	0.356178	7.72331e-05	ENSG00000136267	310	0.570902	0.00290288	ENSG00000152822	59	0.174041	0.00131228	ENSG00000171862	110	0.103676	0.000144506	ENSG00000182621	325	0.301205	0.000139112	ENSG00000150361	29	0.0407876	0.00144427	ENSG00000135298	78	0.0952381	0.000888827	ENSG00000113396	347	0.294068	0.0028144	ENSG00000150471	62	0.19195	0.00330088	ENSG00000162670	101
ENSG00000048052	72	0.134328	0.00172031	ENSG00000188641	455	0.245415	0.000871825	ENSG00000112159	18	0.0762712	0.00104936	ENSG00000170579	368	0.355212	7.92704e-05	ENSG00000144278	310	0.570902	0.00290288	ENSG00000169436	59	0.174041	0.00131228	ENSG00000185420	110	0.103676	0.000144506	ENSG00000041515	324	0.300278	0.000143205	ENSG00000154162	29	0.0407876	0.00144427	ENSG00000144451	78	0.0952381	0.000888827	ENSG00000145216	347	0.294068	0.0028144	ENSG00000154358	62	0.19195	0.00330088	ENSG00000166748	101
ENSG00000148219	72	0.134328	0.00172031	ENSG00000250588	455	0.245415	0.000871825	ENSG00000117713	18	0.0762712	0.00104936	ENSG00000186439	367	0.354247	8.13614e-05	ENSG00000150394	310	0.570902	0.00290288	ENSG00000185567	59	0.174041	0.00131228	ENSG00000218336	110	0.103676	0.000144506	ENSG00000108018	323	0.299351	0.000147419	ENSG00000156687	29	0.0407876	0.00144427	ENSG00000164418	78	0.0952381	0.000888827	ENSG00000162849	347	0.294068	0.0028144	ENSG00000165379	62	0.19195	0.00330088	ENSG00000171735	101
ENSG00000151067	72	0.134328	0.00172031	ENSG00000128573	454	0.244876	0.000886014	ENSG00000120324	18	0.0762712	0.00104936	ENSG00000120549	366	0.353282	8.35075e-05	ENSG00000151322	310	0.570902	0.00290288	ENSG00000198216	59	0.174041	0.00131228	ENSG00000102290	109	0.102733	0.000157759	ENSG00000151276	323	0.299351	0.000147419	ENSG00000159216	29	0.0407876	0.00144427	ENSG00000184347	78	0.0952381	0.000888827	ENSG00000172260	347	0.294068	0.0028144	ENSG00000172915	62	0.19195	0.00330088	ENSG00000183662	101
ENSG00000155897	72	0.134328	0.00172031	ENSG00000147485	454	0.244876	0.000886014	ENSG00000123384	18	0.0762712	0.00104936	ENSG00000075213	365	0.352317	8.57102e-05	ENSG00000164588	310	0.570902	0.00290288	ENSG00000133083	58	0.171091	0.00150057	ENSG00000112541	109	0.102733	0.000157759	ENSG00000179242	323	0.299351	0.000147419	ENSG00000169436	29	0.0407876	0.00144427	ENSG00000185345	78	0.0952381	0.000888827	ENSG00000172554	347	0.294068	0.0028144	ENSG00000173157	62	0.19195	0.00330088	ENSG00000250349	101
ENSG00000130589	71	0.132463	0.00192002	ENSG00000163116	454	0.244876	0.000886014	ENSG00000124721	18	0.0762712	0.00104936	ENSG00000218336	363	0.350386	9.02912e-05	ENSG00000170579	310	0.570902	0.00290288	ENSG00000160145	58	0.171091	0.00150057	ENSG00000151322	109	0.102733	0.000157759	ENSG00000187672	322	0.298424	0.000151756	ENSG00000175497	29	0.0407876	0.00144427	ENSG00000196569	78	0.0952381	0.000888827	ENSG00000075884	346	0.29322	0.00286417	ENSG00000176771	62	0.19195	0.00330088	ENSG00000102290	100
ENSG00000132256	71	0.132463	0.00192002	ENSG00000147724	453	0.244337	0.000900434	ENSG00000127914	18	0.0762712	0.00104936	ENSG00000134115	362	0.349421	9.26727e-05	ENSG00000184305	310	0.570902	0.00290288	ENSG00000169855	58	0.171091	0.00150057	ENSG00000157445	109	0.102733	0.000157759	ENSG00000139144	320	0.296571	0.000160815	ENSG00000176771	29	0.0407876	0.00144427	ENSG00000204963	78	0.0952381	0.000888827	ENSG00000109452	346	0.29322	0.00286417	ENSG00000185046	62	0.19195	0.00330088	ENSG00000108018	100
ENSG00000166206	71	0.132463	0.00192002	ENSG00000185420	453	0.244337	0.000900434	ENSG00000149115	18	0.0762712	0.00104936	ENSG00000145216	360	0.34749	9.76255e-05	ENSG00000204442	310	0.570902	0.00290288	ENSG00000182771	58	0.171091	0.00150057	ENSG00000171587	108	0.101791	0.000172221	ENSG00000183580	320	0.296571	0.000160815	ENSG00000178209	29	0.0407876	0.00144427	ENSG00000250588	78	0.0952381	0.000888827	ENSG00000137872	346	0.29322	0.00286417	ENSG00000054654	61	0.188854	0.00372482	ENSG00000114279	100
ENSG00000179915	71	0.132463	0.00192002	ENSG00000120549	451	0.243258	0.000929978	ENSG00000153201	18	0.0762712	0.00104936	ENSG00000169306	360	0.34749	9.76255e-05	ENSG00000038945	309	0.569061	0.00296296	ENSG00000205038	58	0.171091	0.00150057	ENSG00000182348	108	0.101791	0.000172221	ENSG00000186487	320	0.296571	0.000160815	ENSG00000182348	29	0.0407876	0.00144427	ENSG00000069020	77	0.0940171	0.000982815	ENSG00000147481	346	0.29322	0.00286417	ENSG00000151914	61	0.188854	0.00372482	ENSG00000144290	100
ENSG00000197410	71	0.132463	0.00192002	ENSG00000148655	451	0.243258	0.000929978	ENSG00000163359	18	0.0762712	0.00104936	ENSG00000134532	359	0.346525	0.0001002	ENSG00000041515	309	0.569061	0.00296296	ENSG00000041515	57	0.168142	0.00171545	ENSG00000185274	108	0.101791	0.000172221	ENSG00000157985	318	0.294717	0.000170413	ENSG00000182621	29	0.0407876	0.00144427	ENSG00000081479	77	0.0940171	0.000982815	ENSG00000148219	346	0.29322	0.00286417	ENSG00000153707	61	0.188854	0.00372482	ENSG00000183098	100
ENSG00000007174	70	0.130597	0.00214248	ENSG00000189056	450	0.242718	0.000945111	ENSG00000165323	18	0.0762712	0.00104936	ENSG00000151025	359	0.346525	0.0001002	ENSG00000140538	309	0.569061	0.00296296	ENSG00000113212	57	0.168142	0.00171545	ENSG00000254221	108	0.101791	0.000172221	ENSG00000144724	317	0.293791	0.000175424	ENSG00000184672	29	0.0407876	0.00144427	ENSG00000120549	77	0.0940171	0.000982815	ENSG00000165084	346	0.29322	0.00286417	ENSG00000158486	61	0.188854	0.00372482	ENSG00000183166	100
ENSG00000071242	70	0.130597	0.00214248	ENSG00000112902	447	0.2411	0.000992	ENSG00000167346	18	0.0762712	0.00104936	ENSG00000176771	357	0.344595	0.000105555	ENSG00000151067	309	0.569061	0.00296296	ENSG00000127603	57	0.168142	0.00171545	ENSG00000038945	107	0.100848	0.000188002	ENSG00000196353	317	0.293791	0.000175424	ENSG00000185008	29	0.0407876	0.00144427	ENSG00000139220	77	0.0940171	0.000982815	ENSG00000206579	346	0.29322	0.00286417	ENSG00000186487	61	0.188854	0.00372482	ENSG00000185345	100
ENSG00000079841	70	0.130597	0.00214248	ENSG00000114279	445	0.240022	0.00102454	ENSG00000173230	18	0.0762712	0.00104936	ENSG00000109452	356	0.343629	0.000108339	ENSG00000154975	309	0.569061	0.00296296	ENSG00000134516	57	0.168142	0.00171545	ENSG00000072657	107	0.100848	0.000188002	ENSG00000104723	317	0.293791	0.000175424	ENSG00000185046	29	0.0407876	0.00144427	ENSG00000151914	77	0.0940171	0.000982815	ENSG00000151914	345	0.292373	0.00291482	ENSG00000005810	60	0.185759	0.00420175	ENSG00000196353	100
ENSG00000151150	70	0.130597	0.00214248	ENSG00000197826	445	0.240022	0.00102454	ENSG00000183914	18	0.0762712	0.00104936	ENSG00000131018	356	0.343629	0.000108339	ENSG00000172987	309	0.569061	0.00296296	ENSG00000151835	57	0.168142	0.00171545	ENSG00000112902	107	0.100848	0.000188002	ENSG00000112530	316	0.292864	0.000180582	ENSG00000188641	29	0.0407876	0.00144427	ENSG00000155052	77	0.0940171	0.000982815	ENSG00000182256	345	0.292373	0.00291482	ENSG00000137766	60	0.185759	0.00420175	ENSG00000144407	99
ENSG00000189056	70	0.130597	0.00214248	ENSG00000184903	444	0.239482	0.00104121	ENSG00000187775	18	0.0762712	0.00104936	ENSG00000148219	355	0.342664	0.000111196	ENSG00000204740	309	0.569061	0.00296296	ENSG00000171587	57	0.168142	0.00171545	ENSG00000128573	107	0.100848	0.000188002	ENSG00000156395	316	0.292864	0.000180582	ENSG00000253767	29	0.0407876	0.00144427	ENSG00000164588	77	0.0940171	0.000982815	ENSG00000221866	345	0.292373	0.00291482	ENSG00000148219	60	0.185759	0.00420175	ENSG00000146143	99
ENSG00000196090	70	0.130597	0.00214248	ENSG00000164418	442	0.238403	0.00107536	ENSG00000197410	18	0.0762712	0.00104936	ENSG00000149256	355	0.342664	0.000111196	ENSG00000163116	309	0.569061	0.00296296	ENSG00000185274	57	0.168142	0.00171545	ENSG00000137672	107	0.100848	0.000188002	ENSG00000145242	313	0.290083	0.000196981	ENSG00000227124	29	0.0407876	0.00144427	ENSG00000169851	77	0.0940171	0.000982815	ENSG00000140945	344	0.291525	0.00296636	ENSG00000156687	60	0.185759	0.00420175	ENSG00000154864	99
ENSG00000196569	70	0.130597	0.00214248	ENSG00000167632	442	0.238403	0.00107536	ENSG00000198597	18	0.0762712	0.00104936	ENSG00000095777	354	0.341699	0.000114128	ENSG00000086289	308	0.567219	0.00302428	ENSG00000196367	57	0.168142	0.00171545	ENSG00000176406	107	0.100848	0.000188002	ENSG00000196569	313	0.290083	0.000196981	ENSG00000228273	29	0.0407876	0.00144427	ENSG00000176406	77	0.0940171	0.000982815	ENSG00000148513	344	0.291525	0.00296636	ENSG00000157423	60	0.185759	0.00420175	ENSG00000158258	99
ENSG00000205038	70	0.130597	0.00214248	ENSG00000139364	441	0.237864	0.00109285	ENSG00000042832	17	0.0720339	0.00169575	ENSG00000114279	353	0.340734	0.000117138	ENSG00000112530	308	0.567219	0.00302428	ENSG00000235531	57	0.168142	0.00171545	ENSG00000184347	107	0.100848	0.000188002	ENSG00000152214	312	0.289157	0.00020277	ENSG00000107518	28	0.0393812	0.00190835	ENSG00000182771	77	0.0940171	0.000982815	ENSG00000151150	344	0.291525	0.00296636	ENSG00000183023	60	0.185759	0.00420175	ENSG00000163288	99
ENSG00000250349	70	0.130597	0.00214248	ENSG00000172987	440	0.237325	0.00111062	ENSG00000066032	17	0.0720339	0.00169575	ENSG00000152953	351	0.338803	0.000123397	ENSG00000112902	308	0.567219	0.00302428	ENSG00000144452	56	0.165192	0.00196061	ENSG00000185760	107	0.100848	0.000188002	ENSG00000145416	311	0.28823	0.00020873	ENSG00000117114	28	0.0393812	0.00190835	ENSG00000185274	77	0.0940171	0.000982815	ENSG00000165966	344	0.291525	0.00296636	ENSG00000184956	60	0.185759	0.00420175	ENSG00000172987	99
ENSG00000145934	69	0.128731	0.00239022	ENSG00000187416	440	0.237325	0.00111062	ENSG00000101972	17	0.0720339	0.00169575	ENSG00000235531	351	0.338803	0.000123397	ENSG00000143341	308	0.567219	0.00302428	ENSG00000154654	56	0.165192	0.00196061	ENSG00000204442	107	0.100848	0.000188002	ENSG00000148498	311	0.28823	0.00020873	ENSG00000145362	28	0.0393812	0.00190835	ENSG00000185352	77	0.0940171	0.000982815	ENSG00000180287	344	0.291525	0.00296636	ENSG00000196090	60	0.185759	0.00420175	ENSG00000182348	99
ENSG00000171587	69	0.128731	0.00239022	ENSG00000145362	439	0.236785	0.00112869	ENSG00000130635	17	0.0720339	0.00169575	ENSG00000152578	350	0.337838	0.000126651	ENSG00000147724	308	0.567219	0.00302428	ENSG00000158321	56	0.165192	0.00196061	ENSG00000255408	107	0.100848	0.000188002	ENSG00000067715	310	0.287303	0.000214864	ENSG00000147202	28	0.0393812	0.00190835	ENSG00000262576	77	0.0940171	0.000982815	ENSG00000204967	344	0.291525	0.00296636	ENSG00000253846	60	0.185759	0.00420175	ENSG00000182771	99
ENSG00000184347	69	0.128731	0.00239022	ENSG00000149571	439	0.236785	0.00112869	ENSG00000133401	17	0.0720339	0.00169575	ENSG00000171587	350	0.337838	0.000126651	ENSG00000154654	308	0.567219	0.00302428	ENSG00000168843	56	0.165192	0.00196061	ENSG00000262576	107	0.100848	0.000188002	ENSG00000112541	310	0.287303	0.000214864	ENSG00000148498	28	0.0393812	0.00190835	ENSG00000148655	77	0.0940171	0.000982815	ENSG00000167346	343	0.290678	0.00301881	ENSG00000139915	59	0.182663	0.00473806	ENSG00000185760	99
ENSG00000072195	68	0.126866	0.00266605	ENSG00000175600	439	0.236785	0.00112869	ENSG00000149531	17	0.0720339	0.00169575	ENSG00000102452	348	0.335907	0.000133418	ENSG00000173406	308	0.567219	0.00302428	ENSG00000169876	56	0.165192	0.00196061	ENSG00000081803	106	0.0999057	0.000205221	ENSG00000072657	309	0.286376	0.000221177	ENSG00000151150	28	0.0393812	0.00190835	ENSG00000079841	76	0.0927961	0.00108665	ENSG00000171094	343	0.290678	0.00301881	ENSG00000149972	59	0.182663	0.00473806	ENSG00000198673	99
ENSG00000101680	68	0.126866	0.00266605	ENSG00000196569	438	0.236246	0.00114704	ENSG00000151388	17	0.0720339	0.00169575	ENSG00000155816	348	0.335907	0.000133418	ENSG00000174473	308	0.567219	0.00302428	ENSG00000169946	56	0.165192	0.00196061	ENSG00000151067	106	0.0999057	0.000205221	ENSG00000170381	309	0.286376	0.000221177	ENSG00000154864	28	0.0393812	0.00190835	ENSG00000083067	76	0.0927961	0.00108665	ENSG00000189283	343	0.290678	0.00301881	ENSG00000150361	59	0.182663	0.00473806	ENSG00000170624	99
ENSG00000150760	68	0.126866	0.00266605	ENSG00000164588	437	0.235707	0.0011657	ENSG00000170927	17	0.0720339	0.00169575	ENSG00000166157	348	0.335907	0.000133418	ENSG00000180287	308	0.567219	0.00302428	ENSG00000188107	56	0.165192	0.00196061	ENSG00000196482	106	0.0999057	0.000205221	ENSG00000254709	309	0.286376	0.000221177	ENSG00000155093	28	0.0393812	0.00190835	ENSG00000137766	76	0.0927961	0.00108665	ENSG00000140538	342	0.289831	0.00307218	ENSG00000151025	59	0.182663	0.00473806	ENSG00000132549	98
ENSG00000157764	68	0.126866	0.00266605	ENSG00000184304	436	0.235167	0.00118465	ENSG00000174775	17	0.0720339	0.00169575	ENSG00000198673	348	0.335907	0.000133418	ENSG00000184304	308	0.567219	0.00302428	ENSG00000196569	56	0.165192	0.00196061	ENSG00000009694	105	0.0989632	0.000224008	ENSG00000033122	308	0.285449	0.000227675	ENSG00000156395	28	0.0393812	0.00190835	ENSG00000138829	76	0.0927961	0.00108665	ENSG00000235531	342	0.289831	0.00307218	ENSG00000170959	59	0.182663	0.00473806	ENSG00000139220	98
ENSG00000164309	68	0.126866	0.00266605	ENSG00000187672	436	0.235167	0.00118465	ENSG00000186472	17	0.0720339	0.00169575	ENSG00000196104	347	0.334942	0.000136936	ENSG00000196565	308	0.567219	0.00302428	ENSG00000095066	55	0.162242	0.00224022	ENSG00000107518	105	0.0989632	0.000224008	ENSG00000115896	308	0.285449	0.000227675	ENSG00000158258	28	0.0393812	0.00190835	ENSG00000144290	76	0.0927961	0.00108665	ENSG00000250588	342	0.289831	0.00307218	ENSG00000171316	59	0.182663	0.00473806	ENSG00000145216	98
ENSG00000164741	68	0.126866	0.00266605	ENSG00000198216	436	0.235167	0.00118465	ENSG00000197915	17	0.0720339	0.00169575	ENSG00000175600	346	0.333977	0.000140546	ENSG00000189283	308	0.567219	0.00302428	ENSG00000108018	55	0.162242	0.00224022	ENSG00000143341	105	0.0989632	0.000224008	ENSG00000166206	308	0.285449	0.000227675	ENSG00000158321	28	0.0393812	0.00190835	ENSG00000144619	76	0.0927961	0.00108665	ENSG00000157168	341	0.288983	0.0031265	ENSG00000176204	59	0.182663	0.00473806	ENSG00000146555	98
ENSG00000166833	68	0.126866	0.00266605	ENSG00000072657	435	0.234628	0.00120391	ENSG00000198947	17	0.0720339	0.00169575	ENSG00000112541	345	0.333012	0.000144252	ENSG00000072657	307	0.565378	0.00308685	ENSG00000116183	55	0.162242	0.00224022	ENSG00000144642	105	0.0989632	0.000224008	ENSG00000170959	308	0.285449	0.000227675	ENSG00000164588	28	0.0393812	0.00190835	ENSG00000152377	76	0.0927961	0.00108665	ENSG00000159216	341	0.288983	0.0031265	ENSG00000184185	59	0.182663	0.00473806	ENSG00000147485	98
ENSG00000185274	68	0.126866	0.00266605	ENSG00000166206	435	0.234628	0.00120391	ENSG00000008710	16	0.0677966	0.00272592	ENSG00000155511	345	0.333012	0.000144252	ENSG00000131374	307	0.565378	0.00308685	ENSG00000134115	55	0.162242	0.00224022	ENSG00000182621	105	0.0989632	0.000224008	ENSG00000172987	308	0.285449	0.000227675	ENSG00000166748	28	0.0393812	0.00190835	ENSG00000165084	76	0.0927961	0.00108665	ENSG00000166960	341	0.288983	0.0031265	ENSG00000218336	59	0.182663	0.00473806	ENSG00000173482	98
ENSG00000198216	68	0.126866	0.00266605	ENSG00000112541	434	0.234088	0.00122349	ENSG00000033122	16	0.0677966	0.00272592	ENSG00000041515	344	0.332046	0.000148055	ENSG00000132938	307	0.565378	0.00308685	ENSG00000145934	55	0.162242	0.00224022	ENSG00000187720	105	0.0989632	0.000224008	ENSG00000176406	308	0.285449	0.000227675	ENSG00000168843	28	0.0393812	0.00190835	ENSG00000170579	76	0.0927961	0.00108665	ENSG00000173406	341	0.288983	0.0031265	ENSG00000272781	59	0.182663	0.00473806	ENSG00000175471	98
ENSG00000206503	68	0.126866	0.00266605	ENSG00000134343	434	0.234088	0.00122349	ENSG00000084674	16	0.0677966	0.00272592	ENSG00000033122	343	0.331081	0.000151958	ENSG00000165379	307	0.565378	0.00308685	ENSG00000147724	55	0.162242	0.00224022	ENSG00000138759	104	0.0980207	0.000244506	ENSG00000183662	308	0.285449	0.000227675	ENSG00000174473	28	0.0393812	0.00190835	ENSG00000175600	76	0.0927961	0.00108665	ENSG00000185352	341	0.288983	0.0031265	ENSG00000273079	59	0.182663	0.00473806	ENSG00000178568	98
ENSG00000073910	67	0.125	0.00297305	ENSG00000131018	433	0.233549	0.00124338	ENSG00000101680	16	0.0677966	0.00272592	ENSG00000184985	342	0.330116	0.000155964	ENSG00000170959	307	0.565378	0.00308685	ENSG00000151914	55	0.162242	0.00224022	ENSG00000148513	104	0.0980207	0.000244506	ENSG00000112902	307	0.284523	0.000234364	ENSG00000175161	28	0.0393812	0.00190835	ENSG00000183166	76	0.0927961	0.00108665	ENSG00000196353	341	0.288983	0.0031265	ENSG00000145147	59	0.182663	0.00473806	ENSG00000182621	98
ENSG00000090920	67	0.125	0.00297305	ENSG00000144218	432	0.23301	0.0012636	ENSG00000113212	16	0.0677966	0.00272592	ENSG00000183166	341	0.329151	0.000160076	ENSG00000183023	307	0.565378	0.00308685	ENSG00000166833	55	0.162242	0.00224022	ENSG00000185352	104	0.0980207	0.000244506	ENSG00000158258	307	0.284523	0.000234364	ENSG00000184156	28	0.0393812	0.00190835	ENSG00000187720	76	0.0927961	0.00108665	ENSG00000067798	340	0.288136	0.00318177	ENSG00000079841	58	0.179567	0.00534089	ENSG00000184305	98
ENSG00000091536	67	0.125	0.00297305	ENSG00000204740	432	0.23301	0.0012636	ENSG00000114841	16	0.0677966	0.00272592	ENSG00000112530	340	0.328185	0.000164296	ENSG00000184672	307	0.565378	0.00308685	ENSG00000179399	55	0.162242	0.00224022	ENSG00000105877	103	0.0970782	0.000266868	ENSG00000150760	305	0.282669	0.000248335	ENSG00000184305	28	0.0393812	0.00190835	ENSG00000198597	76	0.0927961	0.00108665	ENSG00000134115	340	0.288136	0.00318177	ENSG00000102452	58	0.179567	0.00534089	ENSG00000185420	98
ENSG00000137766	67	0.125	0.00297305	ENSG00000182674	430	0.231931	0.00130502	ENSG00000117983	16	0.0677966	0.00272592	ENSG00000165379	340	0.328185	0.000164296	ENSG00000033122	306	0.563536	0.00315071	ENSG00000183230	55	0.162242	0.00224022	ENSG00000197826	103	0.0970782	0.000266868	ENSG00000187546	305	0.282669	0.000248335	ENSG00000184408	28	0.0393812	0.00190835	ENSG00000221866	76	0.0927961	0.00108665	ENSG00000152578	340	0.288136	0.00318177	ENSG00000112541	58	0.179567	0.00534089	ENSG00000187398	98
ENSG00000164418	67	0.125	0.00297305	ENSG00000162105	429	0.231392	0.00132623	ENSG00000140009	16	0.0677966	0.00272592	ENSG00000187672	339	0.32722	0.000168627	ENSG00000102452	306	0.563536	0.00315071	ENSG00000184226	55	0.162242	0.00224022	ENSG00000133019	102	0.0961357	0.000291264	ENSG00000137872	303	0.280816	0.000263135	ENSG00000185053	28	0.0393812	0.00190835	ENSG00000018236	75	0.0915751	0.00120136	ENSG00000158258	340	0.288136	0.00318177	ENSG00000133401	58	0.179567	0.00534089	ENSG00000248874	98
ENSG00000182348	67	0.125	0.00297305	ENSG00000107518	428	0.230852	0.00134779	ENSG00000169436	16	0.0677966	0.00272592	ENSG00000196353	339	0.32722	0.000168627	ENSG00000132549	306	0.563536	0.00315071	ENSG00000250349	55	0.162242	0.00224022	ENSG00000145191	102	0.0961357	0.000291264	ENSG00000156113	303	0.280816	0.000263135	ENSG00000185274	28	0.0393812	0.00190835	ENSG00000044524	75	0.0915751	0.00120136	ENSG00000181143	340	0.288136	0.00318177	ENSG00000144290	58	0.179567	0.00534089	ENSG00000058091	97
ENSG00000198597	67	0.125	0.00297305	ENSG00000041515	427	0.230313	0.0013697	ENSG00000173821	16	0.0677966	0.00272592	ENSG00000204740	339	0.32722	0.000168627	ENSG00000147485	306	0.563536	0.00315071	ENSG00000253729	55	0.162242	0.00224022	ENSG00000167632	102	0.0961357	0.000291264	ENSG00000128573	302	0.279889	0.000270861	ENSG00000185532	28	0.0393812	0.00190835	ENSG00000069667	75	0.0915751	0.00120136	ENSG00000183166	340	0.288136	0.00318177	ENSG00000145216	58	0.179567	0.00534089	ENSG00000075213	97
ENSG00000218336	67	0.125	0.00297305	ENSG00000144278	426	0.229773	0.00139196	ENSG00000196367	16	0.0677966	0.00272592	ENSG00000171094	337	0.32529	0.000177635	ENSG00000152822	306	0.563536	0.00315071	ENSG00000145147	55	0.162242	0.00224022	ENSG00000253910	102	0.0961357	0.000291264	ENSG00000132932	302	0.279889	0.000270861	ENSG00000185774	28	0.0393812	0.00190835	ENSG00000075213	75	0.0915751	0.00120136	ENSG00000185942	340	0.288136	0.00318177	ENSG00000155897	58	0.179567	0.00534089	ENSG00000112902	97
ENSG00000081479	66	0.123134	0.00331465	ENSG00000182348	426	0.229773	0.00139196	ENSG00000197102	16	0.0677966	0.00272592	ENSG00000137672	335	0.323359	0.000187123	ENSG00000166206	306	0.563536	0.00315071	ENSG00000065526	54	0.159292	0.00255902	ENSG00000139865	101	0.0951932	0.000317877	ENSG00000164176	302	0.279889	0.000270861	ENSG00000187720	28	0.0393812	0.00190835	ENSG00000102452	75	0.0915751	0.00120136	ENSG00000113100	339	0.287288	0.00323802	ENSG00000167548	58	0.179567	0.00534089	ENSG00000129682	97
ENSG00000083067	66	0.123134	0.00331465	ENSG00000185736	426	0.229773	0.00139196	ENSG00000038427	15	0.0635593	0.00435659	ENSG00000149571	335	0.323359	0.000187123	ENSG00000170396	306	0.563536	0.00315071	ENSG00000112902	54	0.159292	0.00255902	ENSG00000149256	101	0.0951932	0.000317877	ENSG00000165084	302	0.279889	0.000270861	ENSG00000196218	28	0.0393812	0.00190835	ENSG00000109452	75	0.0915751	0.00120136	ENSG00000131018	339	0.287288	0.00323802	ENSG00000175497	58	0.179567	0.00534089	ENSG00000140015	97
ENSG00000086570	66	0.123134	0.00331465	ENSG00000112530	425	0.229234	0.00141458	ENSG00000041515	15	0.0635593	0.00435659	ENSG00000088538	334	0.322394	0.000192055	ENSG00000173482	306	0.563536	0.00315071	ENSG00000145526	54	0.159292	0.00255902	ENSG00000166157	101	0.0951932	0.000317877	ENSG00000044524	301	0.278962	0.000278814	ENSG00000196569	28	0.0393812	0.00190835	ENSG00000115896	75	0.0915751	0.00120136	ENSG00000144278	339	0.287288	0.00323802	ENSG00000179603	58	0.179567	0.00534089	ENSG00000149256	97
ENSG00000116183	66	0.123134	0.00331465	ENSG00000151322	423	0.228155	0.00146093	ENSG00000065526	15	0.0635593	0.00435659	ENSG00000172987	334	0.322394	0.000192055	ENSG00000182771	306	0.563536	0.00315071	ENSG00000149972	54	0.159292	0.00255902	ENSG00000171435	101	0.0951932	0.000317877	ENSG00000179104	301	0.278962	0.000278814	ENSG00000205038	28	0.0393812	0.00190835	ENSG00000151474	75	0.0915751	0.00120136	ENSG00000184903	339	0.287288	0.00323802	ENSG00000183454	58	0.179567	0.00534089	ENSG00000150394	97
ENSG00000128591	66	0.123134	0.00331465	ENSG00000168959	422	0.227616	0.00148467	ENSG00000118997	15	0.0635593	0.00435659	ENSG00000166960	333	0.321429	0.000197118	ENSG00000184156	306	0.563536	0.00315071	ENSG00000151388	54	0.159292	0.00255902	ENSG00000182463	101	0.0951932	0.000317877	ENSG00000113100	300	0.278035	0.000286999	ENSG00000249158	28	0.0393812	0.00190835	ENSG00000181722	75	0.0915751	0.00120136	ENSG00000196482	339	0.287288	0.00323802	ENSG00000197915	58	0.179567	0.00534089	ENSG00000162687	97
ENSG00000135298	66	0.123134	0.00331465	ENSG00000196104	422	0.227616	0.00148467	ENSG00000132256	15	0.0635593	0.00435659	ENSG00000139364	332	0.320463	0.000202313	ENSG00000196104	306	0.563536	0.00315071	ENSG00000162670	54	0.159292	0.00255902	ENSG00000186472	101	0.0951932	0.000317877	ENSG00000129682	300	0.278035	0.000286999	ENSG00000257335	28	0.0393812	0.00190835	ENSG00000187672	75	0.0915751	0.00120136	ENSG00000104447	338	0.286441	0.00329525	ENSG00000046889	57	0.176471	0.00601816	ENSG00000162849	97
ENSG00000143341	66	0.123134	0.00331465	ENSG00000075213	421	0.227077	0.0015088	ENSG00000133958	15	0.0635593	0.00435659	ENSG00000186487	332	0.320463	0.000202313	ENSG00000106536	305	0.561694	0.00321588	ENSG00000164741	54	0.159292	0.00255902	ENSG00000186487	101	0.0951932	0.000317877	ENSG00000187720	300	0.278035	0.000286999	ENSG00000273079	28	0.0393812	0.00190835	ENSG00000196353	75	0.0915751	0.00120136	ENSG00000112541	338	0.286441	0.00329525	ENSG00000047410	57	0.176471	0.00601816	ENSG00000164176	97
ENSG00000183230	66	0.123134	0.00331465	ENSG00000145191	421	0.227077	0.0015088	ENSG00000164588	15	0.0635593	0.00435659	ENSG00000154655	331	0.319498	0.000207646	ENSG00000120594	305	0.561694	0.00321588	ENSG00000170962	54	0.159292	0.00255902	ENSG00000196353	101	0.0951932	0.000317877	ENSG00000135218	299	0.277108	0.000295424	ENSG00000048052	27	0.0379747	0.00251784	ENSG00000198838	75	0.0915751	0.00120136	ENSG00000144290	338	0.286441	0.00329525	ENSG00000101972	57	0.176471	0.00601816	ENSG00000169436	97
ENSG00000086289	65	0.121269	0.00369467	ENSG00000157680	421	0.227077	0.0015088	ENSG00000174469	15	0.0635593	0.00435659	ENSG00000156475	331	0.319498	0.000207646	ENSG00000134532	305	0.561694	0.00321588	ENSG00000198589	54	0.159292	0.00255902	ENSG00000075213	100	0.0942507	0.000346907	ENSG00000152894	298	0.276182	0.000304095	ENSG00000060718	27	0.0379747	0.00251784	ENSG00000218336	75	0.0915751	0.00120136	ENSG00000144642	338	0.286441	0.00329525	ENSG00000134250	57	0.176471	0.00601816	ENSG00000172554	97
ENSG00000114841	65	0.121269	0.00369467	ENSG00000106536	419	0.225998	0.00155823	ENSG00000183638	15	0.0635593	0.00435659	ENSG00000147485	325	0.313707	0.000242721	ENSG00000143473	305	0.561694	0.00321588	ENSG00000038427	53	0.156342	0.00292238	ENSG00000111700	100	0.0942507	0.000346907	ENSG00000164588	298	0.276182	0.000304095	ENSG00000078328	27	0.0379747	0.00251784	ENSG00000253910	75	0.0915751	0.00120136	ENSG00000150394	338	0.286441	0.00329525	ENSG00000166206	57	0.176471	0.00601816	ENSG00000185274	97
ENSG00000127603	65	0.121269	0.00369467	ENSG00000108018	418	0.225458	0.00158354	ENSG00000196071	15	0.0635593	0.00435659	ENSG00000137968	323	0.311776	0.000255682	ENSG00000150471	305	0.561694	0.00321588	ENSG00000083067	53	0.156342	0.00292238	ENSG00000137766	100	0.0942507	0.000346907	ENSG00000182771	298	0.276182	0.000304095	ENSG00000102452	27	0.0379747	0.00251784	ENSG00000185942	75	0.0915751	0.00120136	ENSG00000151025	338	0.286441	0.00329525	ENSG00000206190	57	0.176471	0.00601816	ENSG00000218336	97
ENSG00000162849	65	0.121269	0.00369467	ENSG00000166833	418	0.225458	0.00158354	ENSG00000253873	15	0.0635593	0.00435659	ENSG00000144642	323	0.311776	0.000255682	ENSG00000155897	305	0.561694	0.00321588	ENSG00000130635	53	0.156342	0.00292238	ENSG00000164199	100	0.0942507	0.000346907	ENSG00000196104	298	0.276182	0.000304095	ENSG00000113448	27	0.0379747	0.00251784	ENSG00000055609	74	0.0903541	0.00132806	ENSG00000154654	338	0.286441	0.00329525	ENSG00000212127	57	0.176471	0.00601816	ENSG00000148655	97
ENSG00000169855	65	0.121269	0.00369467	ENSG00000169436	418	0.225458	0.00158354	ENSG00000007174	14	0.059322	0.0069183	ENSG00000164418	321	0.309846	0.000269334	ENSG00000165966	305	0.561694	0.00321588	ENSG00000131374	53	0.156342	0.00292238	ENSG00000182667	100	0.0942507	0.000346907	ENSG00000113396	296	0.274328	0.000322205	ENSG00000128815	27	0.0379747	0.00251784	ENSG00000112232	74	0.0903541	0.00132806	ENSG00000182901	338	0.286441	0.00329525	ENSG00000250120	57	0.176471	0.00601816	ENSG00000163116	97
ENSG00000178031	65	0.121269	0.00369467	ENSG00000183454	418	0.225458	0.00158354	ENSG00000046889	14	0.059322	0.0069183	ENSG00000196569	321	0.309846	0.000269334	ENSG00000171094	305	0.561694	0.00321588	ENSG00000137872	53	0.156342	0.00292238	ENSG00000132549	99	0.0933082	0.000378572	ENSG00000154678	296	0.274328	0.000322205	ENSG00000133958	27	0.0379747	0.00251784	ENSG00000112541	74	0.0903541	0.00132806	ENSG00000184156	338	0.286441	0.00329525	ENSG00000080224	56	0.173375	0.00677868	ENSG00000131558	96
ENSG00000196367	65	0.121269	0.00369467	ENSG00000058091	417	0.224919	0.00160927	ENSG00000100393	14	0.059322	0.0069183	ENSG00000148655	321	0.309846	0.000269334	ENSG00000183580	305	0.561694	0.00321588	ENSG00000164588	53	0.156342	0.00292238	ENSG00000139144	99	0.0933082	0.000378572	ENSG00000154975	296	0.274328	0.000322205	ENSG00000134115	27	0.0379747	0.00251784	ENSG00000149256	74	0.0903541	0.00132806	ENSG00000184347	338	0.286441	0.00329525	ENSG00000081803	56	0.173375	0.00677868	ENSG00000141837	96
ENSG00000198947	65	0.121269	0.00369467	ENSG00000144455	417	0.224919	0.00160927	ENSG00000107736	14	0.059322	0.0069183	ENSG00000184903	320	0.30888	0.000276431	ENSG00000184408	305	0.561694	0.00321588	ENSG00000179603	53	0.156342	0.00292238	ENSG00000145012	99	0.0933082	0.000378572	ENSG00000159216	296	0.274328	0.000322205	ENSG00000134250	27	0.0379747	0.00251784	ENSG00000167632	74	0.0903541	0.00132806	ENSG00000188580	338	0.286441	0.00329525	ENSG00000124942	56	0.173375	0.00677868	ENSG00000152061	96
ENSG00000102452	64	0.119403	0.00411727	ENSG00000184347	417	0.224919	0.00160927	ENSG00000115762	14	0.059322	0.0069183	ENSG00000273079	320	0.30888	0.000276431	ENSG00000196482	305	0.561694	0.00321588	ENSG00000184903	53	0.156342	0.00292238	ENSG00000162105	99	0.0933082	0.000378572	ENSG00000183166	296	0.274328	0.000322205	ENSG00000140009	27	0.0379747	0.00251784	ENSG00000171435	74	0.0903541	0.00132806	ENSG00000163116	338	0.286441	0.00329525	ENSG00000132938	56	0.173375	0.00677868	ENSG00000157680	96
ENSG00000142798	64	0.119403	0.00411727	ENSG00000154678	415	0.22384	0.00166198	ENSG00000116783	14	0.059322	0.0069183	ENSG00000083067	319	0.307915	0.000283715	ENSG00000197826	305	0.561694	0.00321588	ENSG00000185046	53	0.156342	0.00292238	ENSG00000205754	99	0.0933082	0.000378572	ENSG00000149256	295	0.273401	0.00033166	ENSG00000149571	27	0.0379747	0.00251784	ENSG00000182348	74	0.0903541	0.00132806	ENSG00000181804	338	0.286441	0.00329525	ENSG00000139220	56	0.173375	0.00677868	ENSG00000164418	96
ENSG00000196963	64	0.119403	0.00411727	ENSG00000110693	414	0.223301	0.00168897	ENSG00000145934	14	0.059322	0.0069183	ENSG00000151474	319	0.307915	0.000283715	ENSG00000112541	304	0.559853	0.00328238	ENSG00000206190	53	0.156342	0.00292238	ENSG00000257046	99	0.0933082	0.000378572	ENSG00000168959	295	0.273401	0.00033166	ENSG00000151322	27	0.0379747	0.00251784	ENSG00000007174	73	0.0891331	0.001468	ENSG00000164176	337	0.285593	0.0033535	ENSG00000149531	56	0.173375	0.00677868	ENSG00000184588	96
ENSG00000221866	64	0.119403	0.00411727	ENSG00000117114	414	0.223301	0.00168897	ENSG00000164061	14	0.059322	0.0069183	ENSG00000198216	318	0.30695	0.00029119	ENSG00000116117	304	0.559853	0.00328238	ENSG00000005810	52	0.153392	0.00333637	ENSG00000091831	99	0.0933082	0.000378572	ENSG00000171735	295	0.273401	0.00033166	ENSG00000154975	27	0.0379747	0.00251784	ENSG00000116147	73	0.0891331	0.001468	ENSG00000184304	337	0.285593	0.0033535	ENSG00000157680	56	0.173375	0.00677868	ENSG00000235531	96
ENSG00000235531	64	0.119403	0.00411727	ENSG00000164830	414	0.223301	0.00168897	ENSG00000198589	14	0.059322	0.0069183	ENSG00000110693	317	0.305985	0.000298862	ENSG00000116183	304	0.559853	0.00328238	ENSG00000078295	52	0.153392	0.00333637	ENSG00000069020	98	0.0923657	0.000413109	ENSG00000101333	294	0.272475	0.00034139	ENSG00000156113	27	0.0379747	0.00251784	ENSG00000126733	73	0.0891331	0.001468	ENSG00000185736	337	0.285593	0.0033535	ENSG00000168477	56	0.173375	0.00677868	ENSG00000273079	96
ENSG00000095777	63	0.117537	0.0045871	ENSG00000162687	413	0.222762	0.0017164	ENSG00000259030	14	0.059322	0.0069183	ENSG00000139144	316	0.305019	0.000306736	ENSG00000134343	304	0.559853	0.00328238	ENSG00000080224	52	0.153392	0.00333637	ENSG00000112530	98	0.0923657	0.000413109	ENSG00000120594	294	0.272475	0.00034139	ENSG00000169760	27	0.0379747	0.00251784	ENSG00000134532	73	0.0891331	0.001468	ENSG00000187398	337	0.285593	0.0033535	ENSG00000168959	56	0.173375	0.00677868	ENSG00000009694	95
ENSG00000138759	63	0.117537	0.0045871	ENSG00000166960	413	0.222762	0.0017164	ENSG00000006788	13	0.0550847	0.0109084	ENSG00000170959	316	0.305019	0.000306736	ENSG00000139220	304	0.559853	0.00328238	ENSG00000112159	52	0.153392	0.00333637	ENSG00000144455	98	0.0923657	0.000413109	ENSG00000145012	294	0.272475	0.00034139	ENSG00000173406	27	0.0379747	0.00251784	ENSG00000144278	73	0.0891331	0.001468	ENSG00000018236	336	0.284746	0.00341277	ENSG00000169994	56	0.173375	0.00677868	ENSG00000038945	95
ENSG00000147724	63	0.117537	0.0045871	ENSG00000204970	413	0.222762	0.0017164	ENSG00000060718	13	0.0550847	0.0109084	ENSG00000181722	316	0.305019	0.000306736	ENSG00000145362	304	0.559853	0.00328238	ENSG00000132938	52	0.153392	0.00333637	ENSG00000166833	98	0.0923657	0.000413109	ENSG00000158321	294	0.272475	0.00034139	ENSG00000173482	27	0.0379747	0.00251784	ENSG00000156113	73	0.0891331	0.001468	ENSG00000072657	336	0.284746	0.00341277	ENSG00000170776	56	0.173375	0.00677868	ENSG00000088538	95
ENSG00000173068	63	0.117537	0.0045871	ENSG00000085276	412	0.222222	0.00174428	ENSG00000128731	13	0.0550847	0.0109084	ENSG00000197826	316	0.305019	0.000306736	ENSG00000154655	304	0.559853	0.00328238	ENSG00000139220	52	0.153392	0.00333637	ENSG00000170745	98	0.0923657	0.000413109	ENSG00000248874	293	0.271548	0.000351405	ENSG00000183715	27	0.0379747	0.00251784	ENSG00000156475	73	0.0891331	0.001468	ENSG00000116117	336	0.284746	0.00341277	ENSG00000235531	56	0.173375	0.00677868	ENSG00000102466	95
ENSG00000109670	62	0.115672	0.00510927	ENSG00000138670	412	0.222222	0.00174428	ENSG00000148513	13	0.0550847	0.0109084	ENSG00000198838	316	0.305019	0.000306736	ENSG00000154678	304	0.559853	0.00328238	ENSG00000150471	52	0.153392	0.00333637	ENSG00000187672	98	0.0923657	0.000413109	ENSG00000078295	292	0.270621	0.000361713	ENSG00000184226	27	0.0379747	0.00251784	ENSG00000172915	73	0.0891331	0.001468	ENSG00000118997	336	0.284746	0.00341277	ENSG00000044524	55	0.170279	0.00763228	ENSG00000126733	95
ENSG00000124942	62	0.115672	0.00510927	ENSG00000075884	411	0.221683	0.00177261	ENSG00000150275	13	0.0550847	0.0109084	ENSG00000018236	315	0.304054	0.000314817	ENSG00000186439	304	0.559853	0.00328238	ENSG00000150672	52	0.153392	0.00333637	ENSG00000253485	98	0.0923657	0.000413109	ENSG00000182901	291	0.269694	0.000372322	ENSG00000186153	27	0.0379747	0.00251784	ENSG00000175471	73	0.0891331	0.001468	ENSG00000145087	336	0.284746	0.00341277	ENSG00000133958	55	0.170279	0.00763228	ENSG00000140538	95
ENSG00000133401	62	0.115672	0.00510927	ENSG00000154975	411	0.221683	0.00177261	ENSG00000156218	13	0.0550847	0.0109084	ENSG00000155966	315	0.304054	0.000314817	ENSG00000235531	304	0.559853	0.00328238	ENSG00000152208	52	0.153392	0.00333637	ENSG00000107249	97	0.0914232	0.000450777	ENSG00000134343	290	0.268767	0.000383241	ENSG00000186439	27	0.0379747	0.00251784	ENSG00000186487	73	0.0891331	0.001468	ENSG00000145242	336	0.284746	0.00341277	ENSG00000156395	55	0.170279	0.00763228	ENSG00000143341	95
ENSG00000138829	62	0.115672	0.00510927	ENSG00000155849	411	0.221683	0.00177261	ENSG00000163046	13	0.0550847	0.0109084	ENSG00000184408	315	0.304054	0.000314817	ENSG00000250588	304	0.559853	0.00328238	ENSG00000156113	52	0.153392	0.00333637	ENSG00000129682	97	0.0914232	0.000450777	ENSG00000184347	290	0.268767	0.000383241	ENSG00000198589	27	0.0379747	0.00251784	ENSG00000196104	73	0.0891331	0.001468	ENSG00000151067	336	0.284746	0.00341277	ENSG00000182901	55	0.170279	0.00763228	ENSG00000143473	95
ENSG00000066032	61	0.113806	0.00568942	ENSG00000150394	410	0.221143	0.0018014	ENSG00000176771	13	0.0550847	0.0109084	ENSG00000184611	315	0.304054	0.000314817	ENSG00000105877	303	0.558011	0.00335026	ENSG00000162687	52	0.153392	0.00333637	ENSG00000147485	97	0.0914232	0.000450777	ENSG00000131374	288	0.266914	0.000406046	ENSG00000198597	27	0.0379747	0.00251784	ENSG00000253485	73	0.0891331	0.001468	ENSG00000156687	336	0.284746	0.00341277	ENSG00000082397	54	0.167183	0.00858983	ENSG00000145012	95
ENSG00000118946	61	0.113806	0.00568942	ENSG00000151150	410	0.221143	0.0018014	ENSG00000183020	13	0.0550847	0.0109084	ENSG00000185760	315	0.304054	0.000314817	ENSG00000116147	303	0.558011	0.00335026	ENSG00000185760	52	0.153392	0.00333637	ENSG00000169760	97	0.0914232	0.000450777	ENSG00000147724	288	0.266914	0.000406046	ENSG00000204442	27	0.0379747	0.00251784	ENSG00000108018	72	0.0879121	0.00162254	ENSG00000164588	336	0.284746	0.00341277	ENSG00000083067	54	0.167183	0.00858983	ENSG00000147488	95
ENSG00000118997	61	0.113806	0.00568942	ENSG00000182463	410	0.221143	0.0018014	ENSG00000218336	13	0.0550847	0.0109084	ENSG00000156113	314	0.303089	0.000323111	ENSG00000152402	303	0.558011	0.00335026	ENSG00000197653	52	0.153392	0.00333637	ENSG00000169862	97	0.0914232	0.000450777	ENSG00000184408	288	0.266914	0.000406046	ENSG00000058091	26	0.0365682	0.0033168	ENSG00000131374	72	0.0879121	0.00162254	ENSG00000168959	336	0.284746	0.00341277	ENSG00000089876	54	0.167183	0.00858983	ENSG00000154928	95
ENSG00000123384	61	0.113806	0.00568942	ENSG00000166501	409	0.220604	0.00183065	ENSG00000221866	13	0.0550847	0.0109084	ENSG00000156687	314	0.303089	0.000323111	ENSG00000182901	303	0.558011	0.00335026	ENSG00000040731	51	0.150442	0.00380787	ENSG00000184985	97	0.0914232	0.000450777	ENSG00000114279	287	0.265987	0.00041795	ENSG00000086289	26	0.0365682	0.0033168	ENSG00000133401	72	0.0879121	0.00162254	ENSG00000169436	336	0.284746	0.00341277	ENSG00000145242	54	0.167183	0.00858983	ENSG00000154975	95
ENSG00000136267	61	0.113806	0.00568942	ENSG00000187720	409	0.220604	0.00183065	ENSG00000255168	13	0.0550847	0.0109084	ENSG00000155897	313	0.302124	0.000331624	ENSG00000183662	303	0.558011	0.00335026	ENSG00000078328	51	0.150442	0.00380787	ENSG00000204740	97	0.0914232	0.000450777	ENSG00000166833	287	0.265987	0.00041795	ENSG00000105877	26	0.0365682	0.0033168	ENSG00000151789	72	0.0879121	0.00162254	ENSG00000184672	336	0.284746	0.00341277	ENSG00000146555	54	0.167183	0.00858983	ENSG00000181722	95
ENSG00000151388	61	0.113806	0.00568942	ENSG00000196482	409	0.220604	0.00183065	ENSG00000064012	12	0.0508475	0.0170636	ENSG00000162849	313	0.302124	0.000331624	ENSG00000145147	303	0.558011	0.00335026	ENSG00000082397	51	0.150442	0.00380787	ENSG00000204967	97	0.0914232	0.000450777	ENSG00000183032	287	0.265987	0.00041795	ENSG00000107736	26	0.0365682	0.0033168	ENSG00000156395	72	0.0879121	0.00162254	ENSG00000164418	335	0.283898	0.00347309	ENSG00000148948	54	0.167183	0.00858983	ENSG00000184408	95
ENSG00000152822	61	0.113806	0.00568942	ENSG00000181722	408	0.220065	0.00186037	ENSG00000108018	12	0.0508475	0.0170636	ENSG00000060718	312	0.301158	0.00034036	ENSG00000113448	302	0.556169	0.00341952	ENSG00000113805	51	0.150442	0.00380787	ENSG00000075884	96	0.0904807	0.000491858	ENSG00000147202	286	0.26506	0.000430201	ENSG00000108018	26	0.0365682	0.0033168	ENSG00000170396	72	0.0879121	0.00162254	ENSG00000067715	334	0.283051	0.00353446	ENSG00000151150	54	0.167183	0.00858983	ENSG00000186153	95
ENSG00000152894	61	0.113806	0.00568942	ENSG00000177182	406	0.218986	0.00192128	ENSG00000112902	12	0.0508475	0.0170636	ENSG00000106536	312	0.301158	0.00034036	ENSG00000144290	302	0.556169	0.00341952	ENSG00000128731	51	0.150442	0.00380787	ENSG00000088538	96	0.0904807	0.000491858	ENSG00000162105	286	0.26506	0.000430201	ENSG00000108684	26	0.0365682	0.0033168	ENSG00000171735	72	0.0879121	0.00162254	ENSG00000182674	334	0.283051	0.00353446	ENSG00000158258	54	0.167183	0.00858983	ENSG00000187672	95
ENSG00000182771	61	0.113806	0.00568942	ENSG00000197959	406	0.218986	0.00192128	ENSG00000117114	12	0.0508475	0.0170636	ENSG00000132549	312	0.301158	0.00034036	ENSG00000146143	302	0.556169	0.00341952	ENSG00000144451	51	0.150442	0.00380787	ENSG00000101972	96	0.0904807	0.000491858	ENSG00000149571	285	0.264133	0.000442811	ENSG00000112232	26	0.0365682	0.0033168	ENSG00000198589	72	0.0879121	0.00162254	ENSG00000136267	333	0.282203	0.00359692	ENSG00000185274	54	0.167183	0.00858983	ENSG00000196482	95
ENSG00000183495	61	0.113806	0.00568942	ENSG00000165084	404	0.217907	0.00198416	ENSG00000130589	12	0.0508475	0.0170636	ENSG00000182185	312	0.301158	0.00034036	ENSG00000151388	302	0.556169	0.00341952	ENSG00000155093	51	0.150442	0.00380787	ENSG00000121904	96	0.0904807	0.000491858	ENSG00000172554	285	0.264133	0.000442811	ENSG00000120549	26	0.0365682	0.0033168	ENSG00000204962	72	0.0879121	0.00162254	ENSG00000152377	333	0.282203	0.00359692	ENSG00000205277	54	0.167183	0.00858983	ENSG00000048052	94
ENSG00000183914	61	0.113806	0.00568942	ENSG00000060709	403	0.217368	0.00201637	ENSG00000134516	12	0.0508475	0.0170636	ENSG00000113100	310	0.299228	0.000358528	ENSG00000151474	302	0.556169	0.00341952	ENSG00000156218	51	0.150442	0.00380787	ENSG00000134343	96	0.0904807	0.000491858	ENSG00000181355	285	0.264133	0.000442811	ENSG00000133019	26	0.0365682	0.0033168	ENSG00000189283	72	0.0879121	0.00162254	ENSG00000186439	333	0.282203	0.00359692	ENSG00000048052	53	0.164087	0.00966343	ENSG00000067715	94
ENSG00000206579	61	0.113806	0.00568942	ENSG00000139220	403	0.217368	0.00201637	ENSG00000138829	12	0.0508475	0.0170636	ENSG00000139220	310	0.299228	0.000358528	ENSG00000153956	302	0.556169	0.00341952	ENSG00000178104	51	0.150442	0.00380787	ENSG00000168959	96	0.0904807	0.000491858	ENSG00000198673	285	0.264133	0.000442811	ENSG00000134532	26	0.0365682	0.0033168	ENSG00000102290	71	0.0866911	0.00179318	ENSG00000088538	332	0.281356	0.00366048	ENSG00000083857	53	0.164087	0.00966343	ENSG00000072657	94
ENSG00000005810	60	0.11194	0.00633378	ENSG00000183662	403	0.217368	0.00201637	ENSG00000144218	12	0.0508475	0.0170636	ENSG00000155849	310	0.299228	0.000358528	ENSG00000154928	302	0.556169	0.00341952	ENSG00000196277	51	0.150442	0.00380787	ENSG00000148655	96	0.0904807	0.000491858	ENSG00000152377	284	0.263207	0.000455788	ENSG00000139865	26	0.0365682	0.0033168	ENSG00000133019	71	0.0866911	0.00179318	ENSG00000107518	332	0.281356	0.00366048	ENSG00000115896	53	0.164087	0.00966343	ENSG00000116183	94
ENSG00000038427	60	0.11194	0.00633378	ENSG00000185352	403	0.217368	0.00201637	ENSG00000153707	12	0.0508475	0.0170636	ENSG00000185736	310	0.299228	0.000358528	ENSG00000163092	302	0.556169	0.00341952	ENSG00000111700	50	0.147493	0.00434468	ENSG00000132932	95	0.0895382	0.000536657	ENSG00000206052	284	0.263207	0.000455788	ENSG00000143341	26	0.0365682	0.0033168	ENSG00000141837	71	0.0866911	0.00179318	ENSG00000134343	332	0.281356	0.00366048	ENSG00000134343	53	0.164087	0.00966343	ENSG00000117114	94
ENSG00000060709	60	0.11194	0.00633378	ENSG00000172554	401	0.216289	0.00208236	ENSG00000156395	12	0.0508475	0.0170636	ENSG00000121904	309	0.298263	0.000367972	ENSG00000169436	302	0.556169	0.00341952	ENSG00000113100	50	0.147493	0.00434468	ENSG00000169933	95	0.0895382	0.000536657	ENSG00000139865	283	0.26228	0.000469145	ENSG00000144229	26	0.0365682	0.0033168	ENSG00000144893	71	0.0866911	0.00179318	ENSG00000176771	332	0.281356	0.00366048	ENSG00000138759	53	0.164087	0.00966343	ENSG00000139865	94
ENSG00000067798	60	0.11194	0.00633378	ENSG00000109452	400	0.21575	0.00211616	ENSG00000179915	12	0.0508475	0.0170636	ENSG00000147724	308	0.297297	0.000377665	ENSG00000174482	302	0.556169	0.00341952	ENSG00000124177	50	0.147493	0.00434468	ENSG00000170044	95	0.0895382	0.000536657	ENSG00000151067	283	0.26228	0.000469145	ENSG00000144278	26	0.0365682	0.0033168	ENSG00000145242	71	0.0866911	0.00179318	ENSG00000112137	331	0.280508	0.00372516	ENSG00000150394	53	0.164087	0.00966343	ENSG00000144455	94
ENSG00000069020	60	0.11194	0.00633378	ENSG00000141376	400	0.21575	0.00211616	ENSG00000185760	12	0.0508475	0.0170636	ENSG00000183023	308	0.297297	0.000377665	ENSG00000187398	302	0.556169	0.00341952	ENSG00000138759	50	0.147493	0.00434468	ENSG00000175894	95	0.0895382	0.000536657	ENSG00000160145	282	0.261353	0.000482891	ENSG00000144619	26	0.0365682	0.0033168	ENSG00000147485	71	0.0866911	0.00179318	ENSG00000139220	330	0.279661	0.00379098	ENSG00000169946	53	0.164087	0.00966343	ENSG00000183580	94
ENSG00000135976	60	0.11194	0.00633378	ENSG00000145012	400	0.21575	0.00211616	ENSG00000188906	12	0.0508475	0.0170636	ENSG00000198597	308	0.297297	0.000377665	ENSG00000185942	302	0.556169	0.00341952	ENSG00000138829	50	0.147493	0.00434468	ENSG00000181722	95	0.0895382	0.000536657	ENSG00000171094	281	0.260426	0.000497039	ENSG00000145012	26	0.0365682	0.0033168	ENSG00000151322	71	0.0866911	0.00179318	ENSG00000141510	330	0.279661	0.00379098	ENSG00000187323	53	0.164087	0.00966343	ENSG00000184611	94
ENSG00000138162	60	0.11194	0.00633378	ENSG00000175471	399	0.21521	0.00215051	ENSG00000196126	12	0.0508475	0.0170636	ENSG00000237515	308	0.297297	0.000377665	ENSG00000018236	301	0.554328	0.00349021	ENSG00000140836	50	0.147493	0.00434468	ENSG00000181804	95	0.0895382	0.000536657	ENSG00000175600	281	0.260426	0.000497039	ENSG00000145216	26	0.0365682	0.0033168	ENSG00000152061	71	0.0866911	0.00179318	ENSG00000170381	330	0.279661	0.00379098	ENSG00000197410	53	0.164087	0.00966343	ENSG00000221866	94
ENSG00000149972	60	0.11194	0.00633378	ENSG00000184005	399	0.21521	0.00215051	ENSG00000206190	12	0.0508475	0.0170636	ENSG00000164741	307	0.296332	0.000387613	ENSG00000113100	301	0.554328	0.00349021	ENSG00000144619	50	0.147493	0.00434468	ENSG00000113100	94	0.0885957	0.000585508	ENSG00000009694	279	0.258573	0.000526584	ENSG00000149256	26	0.0365682	0.0033168	ENSG00000154864	71	0.0866911	0.00179318	ENSG00000197584	330	0.279661	0.00379098	ENSG00000197653	53	0.164087	0.00966343	ENSG00000106536	93
ENSG00000153707	60	0.11194	0.00633378	ENSG00000131558	397	0.214132	0.00222087	ENSG00000235531	12	0.0508475	0.0170636	ENSG00000176406	307	0.296332	0.000387613	ENSG00000153823	301	0.554328	0.00349021	ENSG00000150394	50	0.147493	0.00434468	ENSG00000164418	94	0.0885957	0.000585508	ENSG00000182168	279	0.258573	0.000526584	ENSG00000151276	26	0.0365682	0.0033168	ENSG00000154975	71	0.0866911	0.00179318	ENSG00000165659	329	0.278814	0.00385796	ENSG00000203780	53	0.164087	0.00966343	ENSG00000113100	93
ENSG00000154162	60	0.11194	0.00633378	ENSG00000143951	396	0.213592	0.00225691	ENSG00000091536	11	0.0466102	0.0264545	ENSG00000250349	307	0.296332	0.000387613	ENSG00000075213	300	0.552486	0.00356235	ENSG00000157168	50	0.147493	0.00434468	ENSG00000182256	94	0.0885957	0.000585508	ENSG00000145147	279	0.258573	0.000526584	ENSG00000151789	26	0.0365682	0.0033168	ENSG00000155511	71	0.0866911	0.00179318	ENSG00000181355	329	0.278814	0.00385796	ENSG00000254122	53	0.164087	0.00966343	ENSG00000133019	93
ENSG00000162105	60	0.11194	0.00633378	ENSG00000163092	396	0.213592	0.00225691	ENSG00000102452	11	0.0466102	0.0264545	ENSG00000117114	306	0.295367	0.000397823	ENSG00000078295	300	0.552486	0.00356235	ENSG00000163359	50	0.147493	0.00434468	ENSG00000187398	94	0.0885957	0.000585508	ENSG00000048052	278	0.257646	0.000542006	ENSG00000151914	26	0.0365682	0.0033168	ENSG00000162599	71	0.0866911	0.00179318	ENSG00000184005	329	0.278814	0.00385796	ENSG00000255872	53	0.164087	0.00966343	ENSG00000156103	93
ENSG00000182674	60	0.11194	0.00633378	ENSG00000198673	396	0.213592	0.00225691	ENSG00000141837	11	0.0466102	0.0264545	ENSG00000152822	306	0.295367	0.000397823	ENSG00000117114	300	0.552486	0.00356235	ENSG00000168477	50	0.147493	0.00434468	ENSG00000189056	94	0.0885957	0.000585508	ENSG00000113805	278	0.257646	0.000542006	ENSG00000154654	26	0.0365682	0.0033168	ENSG00000181234	71	0.0866911	0.00179318	ENSG00000164830	328	0.277966	0.00392611	ENSG00000041515	52	0.160991	0.0108665	ENSG00000165084	93
ENSG00000185760	60	0.11194	0.00633378	ENSG00000132932	395	0.213053	0.00229353	ENSG00000148400	11	0.0466102	0.0264545	ENSG00000079841	305	0.294402	0.000408301	ENSG00000144642	300	0.552486	0.00356235	ENSG00000175894	50	0.147493	0.00434468	ENSG00000196104	94	0.0885957	0.000585508	ENSG00000154928	277	0.256719	0.000557878	ENSG00000155011	26	0.0365682	0.0033168	ENSG00000185420	71	0.0866911	0.00179318	ENSG00000182771	328	0.277966	0.00392611	ENSG00000072657	52	0.160991	0.0108665	ENSG00000169933	93
ENSG00000197915	60	0.11194	0.00633378	ENSG00000183023	395	0.213053	0.00229353	ENSG00000151067	11	0.0466102	0.0264545	ENSG00000137872	305	0.294402	0.000408301	ENSG00000156218	300	0.552486	0.00356235	ENSG00000182621	50	0.147493	0.00434468	ENSG00000128918	93	0.0876532	0.000638777	ENSG00000151338	274	0.253939	0.000608325	ENSG00000157445	26	0.0365682	0.0033168	ENSG00000273079	71	0.0866911	0.00179318	ENSG00000183783	328	0.277966	0.00392611	ENSG00000078295	52	0.160991	0.0108665	ENSG00000171094	93
ENSG00000219481	60	0.11194	0.00633378	ENSG00000145087	394	0.212513	0.00233074	ENSG00000156113	11	0.0466102	0.0264545	ENSG00000148513	305	0.294402	0.000408301	ENSG00000164176	300	0.552486	0.00356235	ENSG00000205754	50	0.147493	0.00434468	ENSG00000131558	93	0.0876532	0.000638777	ENSG00000162599	274	0.253939	0.000608325	ENSG00000162670	26	0.0365682	0.0033168	ENSG00000002746	70	0.0854701	0.00198158	ENSG00000184408	328	0.277966	0.00392611	ENSG00000086289	52	0.160991	0.0108665	ENSG00000184156	93
ENSG00000130224	59	0.110075	0.0070492	ENSG00000173068	394	0.212513	0.00233074	ENSG00000166341	11	0.0466102	0.0264545	ENSG00000185420	305	0.294402	0.000408301	ENSG00000171735	300	0.552486	0.00356235	ENSG00000257046	50	0.147493	0.00434468	ENSG00000150394	93	0.0876532	0.000638777	ENSG00000172915	274	0.253939	0.000608325	ENSG00000163554	26	0.0365682	0.0033168	ENSG00000102935	70	0.0854701	0.00198158	ENSG00000106536	327	0.277119	0.00399547	ENSG00000101680	52	0.160991	0.0108665	ENSG00000184304	93
ENSG00000184156	59	0.110075	0.0070492	ENSG00000184985	394	0.212513	0.00233074	ENSG00000166833	11	0.0466102	0.0264545	ENSG00000198589	305	0.294402	0.000408301	ENSG00000148655	300	0.552486	0.00356235	ENSG00000044524	49	0.144543	0.0049556	ENSG00000152061	93	0.0876532	0.000638777	ENSG00000197584	274	0.253939	0.000608325	ENSG00000165084	26	0.0365682	0.0033168	ENSG00000131018	70	0.0854701	0.00198158	ENSG00000137968	327	0.277119	0.00399547	ENSG00000115423	52	0.160991	0.0108665	ENSG00000120549	92
ENSG00000188906	59	0.110075	0.0070492	ENSG00000113100	393	0.211974	0.00236855	ENSG00000167633	11	0.0466102	0.0264545	ENSG00000127928	304	0.293436	0.000419055	ENSG00000067798	299	0.550645	0.00363597	ENSG00000048707	49	0.144543	0.0049556	ENSG00000162849	93	0.0876532	0.000638777	ENSG00000101746	273	0.253012	0.00062613	ENSG00000170396	26	0.0365682	0.0033168	ENSG00000143951	70	0.0854701	0.00198158	ENSG00000152061	327	0.277119	0.00399547	ENSG00000121879	52	0.160991	0.0108665	ENSG00000121904	92
ENSG00000041515	58	0.108209	0.00784325	ENSG00000156113	393	0.211974	0.00236855	ENSG00000170776	11	0.0466102	0.0264545	ENSG00000173482	303	0.292471	0.000430091	ENSG00000111700	299	0.550645	0.00363597	ENSG00000095777	49	0.144543	0.0049556	ENSG00000164741	93	0.0876532	0.000638777	ENSG00000145216	273	0.253012	0.00062613	ENSG00000171435	26	0.0365682	0.0033168	ENSG00000145362	70	0.0854701	0.00198158	ENSG00000185345	327	0.277119	0.00399547	ENSG00000130226	52	0.160991	0.0108665	ENSG00000128815	92
ENSG00000127481	58	0.108209	0.00784325	ENSG00000182256	393	0.211974	0.00236855	ENSG00000172915	11	0.0466102	0.0264545	ENSG00000131558	302	0.291506	0.000441418	ENSG00000144218	299	0.550645	0.00363597	ENSG00000102935	49	0.144543	0.0049556	ENSG00000171094	93	0.0876532	0.000638777	ENSG00000164199	273	0.253012	0.00062613	ENSG00000171735	26	0.0365682	0.0033168	ENSG00000149571	70	0.0854701	0.00198158	ENSG00000198589	327	0.277119	0.00399547	ENSG00000132932	52	0.160991	0.0108665	ENSG00000151322	92
ENSG00000127914	58	0.108209	0.00784325	ENSG00000198589	392	0.211435	0.00240698	ENSG00000179399	11	0.0466102	0.0264545	ENSG00000152061	301	0.290541	0.000453044	ENSG00000150625	299	0.550645	0.00363597	ENSG00000107518	49	0.144543	0.0049556	ENSG00000141376	92	0.0867107	0.000696857	ENSG00000172572	272	0.252085	0.000644455	ENSG00000172572	26	0.0365682	0.0033168	ENSG00000162849	70	0.0854701	0.00198158	ENSG00000154975	326	0.276271	0.00406604	ENSG00000166833	52	0.160991	0.0108665	ENSG00000156113	92
ENSG00000144893	58	0.108209	0.00784325	ENSG00000081803	391	0.210895	0.00244602	ENSG00000182348	11	0.0466102	0.0264545	ENSG00000138653	300	0.289575	0.000464974	ENSG00000152061	299	0.550645	0.00363597	ENSG00000115896	49	0.144543	0.0049556	ENSG00000167346	92	0.0867107	0.000696857	ENSG00000145431	271	0.251158	0.000663313	ENSG00000172987	26	0.0365682	0.0033168	ENSG00000164176	70	0.0854701	0.00198158	ENSG00000170959	326	0.276271	0.00406604	ENSG00000178568	52	0.160991	0.0108665	ENSG00000166501	92
ENSG00000150672	58	0.108209	0.00784325	ENSG00000088538	391	0.210895	0.00244602	ENSG00000183230	11	0.0466102	0.0264545	ENSG00000182348	300	0.289575	0.000464974	ENSG00000163288	299	0.550645	0.00363597	ENSG00000116783	49	0.144543	0.0049556	ENSG00000197959	92	0.0867107	0.000696857	ENSG00000184985	271	0.251158	0.000663313	ENSG00000174482	26	0.0365682	0.0033168	ENSG00000169760	70	0.0854701	0.00198158	ENSG00000183098	326	0.276271	0.00406604	ENSG00000073910	51	0.157895	0.0122137	ENSG00000179869	92
ENSG00000157168	58	0.108209	0.00784325	ENSG00000112137	391	0.210895	0.00244602	ENSG00000187323	11	0.0466102	0.0264545	ENSG00000146143	299	0.28861	0.000477219	ENSG00000182732	299	0.550645	0.00363597	ENSG00000130226	49	0.144543	0.0049556	ENSG00000262209	92	0.0867107	0.000696857	ENSG00000138696	270	0.250232	0.000682721	ENSG00000177694	26	0.0365682	0.0033168	ENSG00000170927	70	0.0854701	0.00198158	ENSG00000183580	326	0.276271	0.00406604	ENSG00000102935	51	0.157895	0.0122137	ENSG00000189056	92
ENSG00000164061	58	0.108209	0.00784325	ENSG00000154655	391	0.210895	0.00244602	ENSG00000198793	11	0.0466102	0.0264545	ENSG00000163092	299	0.28861	0.000477219	ENSG00000185352	299	0.550645	0.00363597	ENSG00000139915	49	0.144543	0.0049556	ENSG00000033122	91	0.0857681	0.00076018	ENSG00000184611	270	0.250232	0.000682721	ENSG00000178568	26	0.0365682	0.0033168	ENSG00000185736	70	0.0854701	0.00198158	ENSG00000184613	326	0.276271	0.00406604	ENSG00000144406	51	0.157895	0.0122137	ENSG00000186952	92
ENSG00000166341	58	0.108209	0.00784325	ENSG00000152377	390	0.210356	0.0024857	ENSG00000002746	10	0.0423729	0.0406008	ENSG00000165966	299	0.28861	0.000477219	ENSG00000196071	299	0.550645	0.00363597	ENSG00000146938	49	0.144543	0.0049556	ENSG00000060709	91	0.0857681	0.00076018	ENSG00000157680	269	0.249305	0.000702695	ENSG00000179242	26	0.0365682	0.0033168	ENSG00000204740	70	0.0854701	0.00198158	ENSG00000185760	326	0.276271	0.00406604	ENSG00000150672	51	0.157895	0.0122137	ENSG00000197584	92
ENSG00000170959	58	0.108209	0.00784325	ENSG00000162670	389	0.209817	0.00252602	ENSG00000067798	10	0.0423729	0.0406008	ENSG00000183783	299	0.28861	0.000477219	ENSG00000196353	299	0.550645	0.00363597	ENSG00000150760	49	0.144543	0.0049556	ENSG00000133424	91	0.0857681	0.00076018	ENSG00000186439	269	0.249305	0.000702695	ENSG00000182667	26	0.0365682	0.0033168	ENSG00000081803	69	0.0842491	0.00218956	ENSG00000041515	325	0.275424	0.00413786	ENSG00000154678	51	0.157895	0.0122137	ENSG00000113396	91
ENSG00000255168	58	0.108209	0.00784325	ENSG00000167281	388	0.209277	0.00256699	ENSG00000082397	10	0.0423729	0.0406008	ENSG00000067715	298	0.287645	0.000489786	ENSG00000205754	299	0.550645	0.00363597	ENSG00000151322	49	0.144543	0.0049556	ENSG00000150361	91	0.0857681	0.00076018	ENSG00000164741	268	0.248378	0.00072325	ENSG00000182771	26	0.0365682	0.0033168	ENSG00000110693	69	0.0842491	0.00218956	ENSG00000172987	325	0.275424	0.00413786	ENSG00000156103	51	0.157895	0.0122137	ENSG00000144218	91
ENSG00000078295	57	0.106343	0.00872424	ENSG00000184588	388	0.209277	0.00256699	ENSG00000085224	10	0.0423729	0.0406008	ENSG00000132938	298	0.287645	0.000489786	ENSG00000257046	299	0.550645	0.00363597	ENSG00000157680	49	0.144543	0.0049556	ENSG00000157985	91	0.0857681	0.00076018	ENSG00000166960	268	0.248378	0.00072325	ENSG00000183023	26	0.0365682	0.0033168	ENSG00000112137	69	0.0842491	0.00218956	ENSG00000181234	325	0.275424	0.00413786	ENSG00000162105	51	0.157895	0.0122137	ENSG00000151914	91
ENSG00000136011	57	0.106343	0.00872424	ENSG00000204969	388	0.209277	0.00256699	ENSG00000095777	10	0.0423729	0.0406008	ENSG00000133424	298	0.287645	0.000489786	ENSG00000186952	299	0.550645	0.00363597	ENSG00000171735	49	0.144543	0.0049556	ENSG00000168038	91	0.0857681	0.00076018	ENSG00000134115	267	0.247451	0.000744403	ENSG00000183914	26	0.0365682	0.0033168	ENSG00000124721	69	0.0842491	0.00218956	ENSG00000182732	325	0.275424	0.00413786	ENSG00000168843	51	0.157895	0.0122137	ENSG00000154678	91
ENSG00000140009	57	0.106343	0.00872424	ENSG00000197584	388	0.209277	0.00256699	ENSG00000106571	10	0.0423729	0.0406008	ENSG00000143473	298	0.287645	0.000489786	ENSG00000044524	298	0.548803	0.0037111	ENSG00000172264	49	0.144543	0.0049556	ENSG00000071242	90	0.0848256	0.000829215	ENSG00000067798	266	0.246525	0.000766173	ENSG00000185737	26	0.0365682	0.0033168	ENSG00000137872	69	0.0842491	0.00218956	ENSG00000196565	325	0.275424	0.00413786	ENSG00000169760	51	0.157895	0.0122137	ENSG00000162105	91
ENSG00000140836	57	0.106343	0.00872424	ENSG00000148498	387	0.208738	0.00260862	ENSG00000111700	10	0.0423729	0.0406008	ENSG00000185274	298	0.287645	0.000489786	ENSG00000104059	298	0.548803	0.0037111	ENSG00000183454	49	0.144543	0.0049556	ENSG00000183454	90	0.0848256	0.000829215	ENSG00000144290	266	0.246525	0.000766173	ENSG00000186094	26	0.0365682	0.0033168	ENSG00000140538	69	0.0842491	0.00218956	ENSG00000083067	324	0.274576	0.00421095	ENSG00000171587	51	0.157895	0.0122137	ENSG00000183783	91
ENSG00000148848	57	0.106343	0.00872424	ENSG00000187398	387	0.208738	0.00260862	ENSG00000113805	10	0.0423729	0.0406008	ENSG00000082397	297	0.28668	0.000502683	ENSG00000104447	298	0.548803	0.0037111	ENSG00000184304	49	0.144543	0.0049556	ENSG00000213931	90	0.0848256	0.000829215	ENSG00000144366	266	0.246525	0.000766173	ENSG00000186487	26	0.0365682	0.0033168	ENSG00000145012	69	0.0842491	0.00218956	ENSG00000148848	324	0.274576	0.00421095	ENSG00000182621	51	0.157895	0.0122137	ENSG00000018236	90
ENSG00000163092	57	0.106343	0.00872424	ENSG00000221866	387	0.208738	0.00260862	ENSG00000120549	10	0.0423729	0.0406008	ENSG00000099715	297	0.28668	0.000502683	ENSG00000132932	298	0.548803	0.0037111	ENSG00000185737	49	0.144543	0.0049556	ENSG00000058091	89	0.0838831	0.000904473	ENSG00000144407	266	0.246525	0.000766173	ENSG00000196277	26	0.0365682	0.0033168	ENSG00000154678	69	0.0842491	0.00218956	ENSG00000156475	324	0.274576	0.00421095	ENSG00000184611	51	0.157895	0.0122137	ENSG00000040731	90
ENSG00000167548	57	0.106343	0.00872424	ENSG00000116183	386	0.208198	0.00265092	ENSG00000136011	10	0.0423729	0.0406008	ENSG00000133019	297	0.28668	0.000502683	ENSG00000149571	298	0.548803	0.0037111	ENSG00000259030	49	0.144543	0.0049556	ENSG00000079841	89	0.0838831	0.000904473	ENSG00000175471	266	0.246525	0.000766173	ENSG00000198216	26	0.0365682	0.0033168	ENSG00000168959	69	0.0842491	0.00218956	ENSG00000170396	324	0.274576	0.00421095	ENSG00000186439	51	0.157895	0.0122137	ENSG00000081803	90
ENSG00000169862	57	0.106343	0.00872424	ENSG00000133424	386	0.208198	0.00265092	ENSG00000137766	10	0.0423729	0.0406008	ENSG00000181355	297	0.28668	0.000502683	ENSG00000237515	298	0.548803	0.0037111	ENSG00000272781	49	0.144543	0.0049556	ENSG00000110693	89	0.0838831	0.000904473	ENSG00000151025	265	0.245598	0.000788576	ENSG00000213931	26	0.0365682	0.0033168	ENSG00000169933	69	0.0842491	0.00218956	ENSG00000188641	324	0.274576	0.00421095	ENSG00000187391	51	0.157895	0.0122137	ENSG00000112541	90
ENSG00000173157	57	0.106343	0.00872424	ENSG00000046889	385	0.207659	0.00269391	ENSG00000138650	10	0.0423729	0.0406008	ENSG00000141837	296	0.285714	0.00051592	ENSG00000187416	298	0.548803	0.0037111	ENSG00000002746	48	0.141593	0.00565056	ENSG00000143951	89	0.0838831	0.000904473	ENSG00000151474	265	0.245598	0.000788576	ENSG00000251664	26	0.0365682	0.0033168	ENSG00000182601	69	0.0842491	0.00218956	ENSG00000152953	323	0.273729	0.00428532	ENSG00000104044	50	0.154799	0.0137217	ENSG00000116147	90
ENSG00000081803	56	0.104478	0.00970131	ENSG00000104447	384	0.20712	0.00273759	ENSG00000139220	10	0.0423729	0.0406008	ENSG00000144455	296	0.285714	0.00051592	ENSG00000150361	297	0.546961	0.00378777	ENSG00000060709	48	0.141593	0.00565056	ENSG00000154864	89	0.0838831	0.000904473	ENSG00000156103	265	0.245598	0.000788576	ENSG00000253350	26	0.0365682	0.0033168	ENSG00000183580	69	0.0842491	0.00218956	ENSG00000204965	323	0.273729	0.00428532	ENSG00000120322	50	0.154799	0.0137217	ENSG00000132938	90
ENSG00000151835	56	0.104478	0.00970131	ENSG00000116147	384	0.20712	0.00273759	ENSG00000139364	10	0.0423729	0.0406008	ENSG00000145012	295	0.284749	0.000529505	ENSG00000156103	297	0.546961	0.00378777	ENSG00000116117	48	0.141593	0.00565056	ENSG00000175471	89	0.0838831	0.000904473	ENSG00000138829	264	0.244671	0.000811632	ENSG00000253729	26	0.0365682	0.0033168	ENSG00000184903	69	0.0842491	0.00218956	ENSG00000114279	322	0.272881	0.004361	ENSG00000138650	50	0.154799	0.0137217	ENSG00000134516	90
ENSG00000155849	56	0.104478	0.00970131	ENSG00000079841	383	0.20658	0.00278198	ENSG00000142611	10	0.0423729	0.0406008	ENSG00000151834	295	0.284749	0.000529505	ENSG00000157680	297	0.546961	0.00378777	ENSG00000116147	48	0.141593	0.00565056	ENSG00000181234	89	0.0838831	0.000904473	ENSG00000156011	264	0.244671	0.000811632	ENSG00000219438	26	0.0365682	0.0033168	ENSG00000153823	69	0.0842491	0.00218956	ENSG00000197826	322	0.272881	0.004361	ENSG00000139364	50	0.154799	0.0137217	ENSG00000147202	90
ENSG00000156113	56	0.104478	0.00970131	ENSG00000144724	383	0.20658	0.00278198	ENSG00000144455	10	0.0423729	0.0406008	ENSG00000138670	294	0.283784	0.000543447	ENSG00000170745	297	0.546961	0.00378777	ENSG00000117983	48	0.141593	0.00565056	ENSG00000182771	89	0.0838831	0.000904473	ENSG00000086991	263	0.243744	0.000835358	ENSG00000073910	25	0.0351617	0.00436201	ENSG00000078295	68	0.0830281	0.00241913	ENSG00000131558	321	0.272034	0.00443801	ENSG00000144278	50	0.154799	0.0137217	ENSG00000149571	90
ENSG00000185737	56	0.104478	0.00970131	ENSG00000151025	383	0.20658	0.00278198	ENSG00000149256	10	0.0423729	0.0406008	ENSG00000154646	294	0.283784	0.000543447	ENSG00000184613	297	0.546961	0.00378777	ENSG00000127914	48	0.141593	0.00565056	ENSG00000196569	89	0.0838831	0.000904473	ENSG00000112232	263	0.243744	0.000835358	ENSG00000101972	25	0.0351617	0.00436201	ENSG00000085276	68	0.0830281	0.00241913	ENSG00000154928	321	0.272034	0.00443801	ENSG00000144619	50	0.154799	0.0137217	ENSG00000150760	90
ENSG00000196071	56	0.104478	0.00970131	ENSG00000169744	383	0.20658	0.00278198	ENSG00000150471	10	0.0423729	0.0406008	ENSG00000167632	294	0.283784	0.000543447	ENSG00000185760	297	0.546961	0.00378777	ENSG00000134343	48	0.141593	0.00565056	ENSG00000253731	89	0.0838831	0.000904473	ENSG00000147246	263	0.243744	0.000835358	ENSG00000133401	25	0.0351617	0.00436201	ENSG00000101333	68	0.0830281	0.00241913	ENSG00000165379	321	0.272034	0.00443801	ENSG00000151834	50	0.154799	0.0137217	ENSG00000151150	90
ENSG00000269476	56	0.104478	0.00970131	ENSG00000144290	382	0.206041	0.00282708	ENSG00000152894	10	0.0423729	0.0406008	ENSG00000187398	293	0.282819	0.000557755	ENSG00000198673	297	0.546961	0.00378777	ENSG00000151025	48	0.141593	0.00565056	ENSG00000078295	88	0.0829406	0.000986508	ENSG00000162687	263	0.243744	0.000835358	ENSG00000138653	25	0.0351617	0.00436201	ENSG00000105877	68	0.0830281	0.00241913	ENSG00000144407	320	0.271186	0.00451637	ENSG00000154646	50	0.154799	0.0137217	ENSG00000155849	90
ENSG00000132938	55	0.102612	0.0107845	ENSG00000182185	382	0.206041	0.00282708	ENSG00000154928	10	0.0423729	0.0406008	ENSG00000221866	292	0.281853	0.00057244	ENSG00000221866	297	0.546961	0.00378777	ENSG00000157423	48	0.141593	0.00565056	ENSG00000144724	88	0.0829406	0.000986508	ENSG00000184005	263	0.243744	0.000835358	ENSG00000139364	25	0.0351617	0.00436201	ENSG00000117114	68	0.0830281	0.00241913	ENSG00000160145	320	0.271186	0.00451637	ENSG00000154864	50	0.154799	0.0137217	ENSG00000169282	90
ENSG00000151474	55	0.102612	0.0107845	ENSG00000104059	380	0.204962	0.00291949	ENSG00000157106	10	0.0423729	0.0406008	ENSG00000116783	291	0.280888	0.000587511	ENSG00000040731	296	0.54512	0.00386601	ENSG00000164309	48	0.141593	0.00565056	ENSG00000156113	88	0.0829406	0.000986508	ENSG00000156475	262	0.242817	0.000859775	ENSG00000140538	25	0.0351617	0.00436201	ENSG00000143341	68	0.0830281	0.00241913	ENSG00000196104	320	0.271186	0.00451637	ENSG00000184347	50	0.154799	0.0137217	ENSG00000176769	90
ENSG00000153956	55	0.102612	0.0107845	ENSG00000143473	380	0.204962	0.00291949	ENSG00000162105	10	0.0423729	0.0406008	ENSG00000170962	291	0.280888	0.000587511	ENSG00000148513	296	0.54512	0.00386601	ENSG00000164418	48	0.141593	0.00565056	ENSG00000182601	88	0.0829406	0.000986508	ENSG00000170558	262	0.242817	0.000859775	ENSG00000141837	25	0.0351617	0.00436201	ENSG00000145087	68	0.0830281	0.00241913	ENSG00000133083	319	0.270339	0.00459611	ENSG00000189108	50	0.154799	0.0137217	ENSG00000187416	90
ENSG00000157680	55	0.102612	0.0107845	ENSG00000184408	380	0.204962	0.00291949	ENSG00000164741	10	0.0423729	0.0406008	ENSG00000259030	291	0.280888	0.000587511	ENSG00000170962	296	0.54512	0.00386601	ENSG00000165379	48	0.141593	0.00565056	ENSG00000184005	88	0.0829406	0.000986508	ENSG00000198597	262	0.242817	0.000859775	ENSG00000144406	25	0.0351617	0.00436201	ENSG00000157445	68	0.0830281	0.00241913	ENSG00000151474	319	0.270339	0.00459611	ENSG00000002746	49	0.151703	0.0154084	ENSG00000002746	89
ENSG00000167632	55	0.102612	0.0107845	ENSG00000154654	379	0.204423	0.00296681	ENSG00000167548	10	0.0423729	0.0406008	ENSG00000144290	290	0.279923	0.000602979	ENSG00000206052	296	0.54512	0.00386601	ENSG00000166206	48	0.141593	0.00565056	ENSG00000142611	87	0.0819981	0.00107593	ENSG00000188803	262	0.242817	0.000859775	ENSG00000147481	25	0.0351617	0.00436201	ENSG00000162105	68	0.0830281	0.00241913	ENSG00000163288	319	0.270339	0.00459611	ENSG00000048707	49	0.151703	0.0154084	ENSG00000085276	89
ENSG00000168959	55	0.102612	0.0107845	ENSG00000186439	379	0.204423	0.00296681	ENSG00000168959	10	0.0423729	0.0406008	ENSG00000184156	288	0.277992	0.000635144	ENSG00000104723	296	0.54512	0.00386601	ENSG00000167548	48	0.141593	0.00565056	ENSG00000145362	87	0.0819981	0.00107593	ENSG00000077092	261	0.241891	0.000884903	ENSG00000151474	25	0.0351617	0.00436201	ENSG00000166501	68	0.0830281	0.00241913	ENSG00000167632	319	0.270339	0.00459611	ENSG00000078018	49	0.151703	0.0154084	ENSG00000144724	89
ENSG00000197694	55	0.102612	0.0107845	ENSG00000153823	379	0.204423	0.00296681	ENSG00000171735	10	0.0423729	0.0406008	ENSG00000186952	288	0.277992	0.000635144	ENSG00000069667	295	0.543278	0.00394585	ENSG00000170396	48	0.141593	0.00565056	ENSG00000165084	87	0.0819981	0.00107593	ENSG00000133424	261	0.241891	0.000884903	ENSG00000153956	25	0.0351617	0.00436201	ENSG00000167346	68	0.0830281	0.00241913	ENSG00000145147	319	0.270339	0.00459611	ENSG00000128591	49	0.151703	0.0154084	ENSG00000145242	89
ENSG00000009694	54	0.100746	0.0119849	ENSG00000067715	378	0.203883	0.0030149	ENSG00000172572	10	0.0423729	0.0406008	ENSG00000091831	287	0.277027	0.000651864	ENSG00000091656	295	0.543278	0.00394585	ENSG00000171094	48	0.141593	0.00565056	ENSG00000172915	87	0.0819981	0.00107593	ENSG00000167632	261	0.241891	0.000884903	ENSG00000157168	25	0.0351617	0.00436201	ENSG00000171723	68	0.0830281	0.00241913	ENSG00000187416	319	0.270339	0.00459611	ENSG00000138653	49	0.151703	0.0154084	ENSG00000151388	89
ENSG00000107249	54	0.100746	0.0119849	ENSG00000146592	378	0.203883	0.0030149	ENSG00000182674	10	0.0423729	0.0406008	ENSG00000206052	286	0.276062	0.000669024	ENSG00000104044	295	0.543278	0.00394585	ENSG00000175497	48	0.141593	0.00565056	ENSG00000153823	87	0.0819981	0.00107593	ENSG00000178031	261	0.241891	0.000884903	ENSG00000165379	25	0.0351617	0.00436201	ENSG00000180287	68	0.0830281	0.00241913	ENSG00000144455	318	0.269492	0.00467726	ENSG00000144451	49	0.151703	0.0154084	ENSG00000153956	89
ENSG00000133958	54	0.100746	0.0119849	ENSG00000169282	378	0.203883	0.0030149	ENSG00000185046	10	0.0423729	0.0406008	ENSG00000038945	285	0.275097	0.000686634	ENSG00000120549	295	0.543278	0.00394585	ENSG00000177694	48	0.141593	0.00565056	ENSG00000108018	86	0.0810556	0.00117338	ENSG00000182732	261	0.241891	0.000884903	ENSG00000165659	25	0.0351617	0.00436201	ENSG00000182256	68	0.0830281	0.00241913	ENSG00000181722	318	0.269492	0.00467726	ENSG00000152578	49	0.151703	0.0154084	ENSG00000164199	89
ENSG00000134250	54	0.100746	0.0119849	ENSG00000183580	378	0.203883	0.0030149	ENSG00000186487	10	0.0423729	0.0406008	ENSG00000154975	284	0.274131	0.000704708	ENSG00000152377	295	0.543278	0.00394585	ENSG00000183580	48	0.141593	0.00565056	ENSG00000132256	86	0.0810556	0.00117338	ENSG00000169744	260	0.240964	0.000910761	ENSG00000165973	25	0.0351617	0.00436201	ENSG00000189056	68	0.0830281	0.00241913	ENSG00000182601	318	0.269492	0.00467726	ENSG00000172572	49	0.151703	0.0154084	ENSG00000166206	89
ENSG00000158321	54	0.100746	0.0119849	ENSG00000255408	378	0.203883	0.0030149	ENSG00000187391	10	0.0423729	0.0406008	ENSG00000162105	284	0.274131	0.000704708	ENSG00000155511	295	0.543278	0.00394585	ENSG00000184156	48	0.141593	0.00565056	ENSG00000139220	86	0.0810556	0.00117338	ENSG00000181234	260	0.240964	0.000910761	ENSG00000167548	25	0.0351617	0.00436201	ENSG00000204961	68	0.0830281	0.00241913	ENSG00000204956	318	0.269492	0.00467726	ENSG00000021645	48	0.148607	0.0172938	ENSG00000182256	89
ENSG00000158486	54	0.100746	0.0119849	ENSG00000078295	377	0.203344	0.00306377	ENSG00000204514	10	0.0423729	0.0406008	ENSG00000168038	284	0.274131	0.000704708	ENSG00000181355	295	0.543278	0.00394585	ENSG00000184408	48	0.141593	0.00565056	ENSG00000145242	86	0.0810556	0.00117338	ENSG00000183023	260	0.240964	0.000910761	ENSG00000169306	25	0.0351617	0.00436201	ENSG00000262209	68	0.0830281	0.00241913	ENSG00000002746	317	0.268644	0.00475984	ENSG00000042832	48	0.148607	0.0172938	ENSG00000184985	89
ENSG00000170381	54	0.100746	0.0119849	ENSG00000157423	376	0.202805	0.00311342	ENSG00000205754	10	0.0423729	0.0406008	ENSG00000184613	284	0.274131	0.000704708	ENSG00000184588	295	0.543278	0.00394585	ENSG00000186487	48	0.141593	0.00565056	ENSG00000150760	86	0.0810556	0.00117338	ENSG00000121904	259	0.240037	0.000937371	ENSG00000169855	25	0.0351617	0.00436201	ENSG00000033122	67	0.0818071	0.0026725	ENSG00000081842	317	0.268644	0.00475984	ENSG00000111799	48	0.148607	0.0172938	ENSG00000110693	88
ENSG00000173821	54	0.100746	0.0119849	ENSG00000158258	374	0.201726	0.00321515	ENSG00000213931	10	0.0423729	0.0406008	ENSG00000132932	283	0.273166	0.000723256	ENSG00000185736	295	0.543278	0.00394585	ENSG00000187672	48	0.141593	0.00565056	ENSG00000155849	86	0.0810556	0.00117338	ENSG00000148513	259	0.240037	0.000937371	ENSG00000170959	25	0.0351617	0.00436201	ENSG00000038945	67	0.0818071	0.0026725	ENSG00000117114	317	0.268644	0.00475984	ENSG00000116117	48	0.148607	0.0172938	ENSG00000139144	88
ENSG00000185736	54	0.100746	0.0119849	ENSG00000164199	374	0.201726	0.00321515	ENSG00000257046	10	0.0423729	0.0406008	ENSG00000150625	283	0.273166	0.000723256	ENSG00000067715	294	0.541436	0.00402733	ENSG00000197915	48	0.141593	0.00565056	ENSG00000156687	86	0.0810556	0.00117338	ENSG00000153823	259	0.240037	0.000937371	ENSG00000171094	25	0.0351617	0.00436201	ENSG00000060709	67	0.0818071	0.0026725	ENSG00000128573	317	0.268644	0.00475984	ENSG00000127914	48	0.148607	0.0172938	ENSG00000147246	88
ENSG00000204514	54	0.100746	0.0119849	ENSG00000170959	373	0.201187	0.00326725	ENSG00000009307	9	0.0381356	0.0615969	ENSG00000158258	283	0.273166	0.000723256	ENSG00000116783	294	0.541436	0.00402733	ENSG00000008300	47	0.138643	0.00644079	ENSG00000165323	86	0.0810556	0.00117338	ENSG00000169436	257	0.238184	0.000992936	ENSG00000172260	25	0.0351617	0.00436201	ENSG00000114279	67	0.0818071	0.0026725	ENSG00000137672	317	0.268644	0.00475984	ENSG00000141837	48	0.148607	0.0172938	ENSG00000151276	88
ENSG00000083857	53	0.0988806	0.0133146	ENSG00000120594	371	0.200108	0.00337398	ENSG00000060709	9	0.0381356	0.0615969	ENSG00000069667	282	0.272201	0.000742293	ENSG00000165061	294	0.541436	0.00402733	ENSG00000091536	47	0.138643	0.00644079	ENSG00000186439	86	0.0810556	0.00117338	ENSG00000221866	256	0.237257	0.00102194	ENSG00000175471	25	0.0351617	0.00436201	ENSG00000138670	67	0.0818071	0.0026725	ENSG00000145362	317	0.268644	0.00475984	ENSG00000144218	48	0.148607	0.0172938	ENSG00000152377	88
ENSG00000113100	53	0.0988806	0.0133146	ENSG00000163288	371	0.200108	0.00337398	ENSG00000081803	9	0.0381356	0.0615969	ENSG00000164830	282	0.272201	0.000742293	ENSG00000181722	294	0.541436	0.00402733	ENSG00000102290	47	0.138643	0.00644079	ENSG00000164035	86	0.0810556	0.00117338	ENSG00000088538	255	0.23633	0.00105178	ENSG00000176406	25	0.0351617	0.00436201	ENSG00000177182	67	0.0818071	0.0026725	ENSG00000148498	317	0.268644	0.00475984	ENSG00000152208	48	0.148607	0.0172938	ENSG00000112137	87
ENSG00000136928	53	0.0988806	0.0133146	ENSG00000141837	369	0.199029	0.00348418	ENSG00000086289	9	0.0381356	0.0615969	ENSG00000180287	282	0.272201	0.000742293	ENSG00000184005	294	0.541436	0.00402733	ENSG00000117713	47	0.138643	0.00644079	ENSG00000185942	86	0.0810556	0.00117338	ENSG00000151914	255	0.23633	0.00105178	ENSG00000176571	25	0.0351617	0.00436201	ENSG00000181355	67	0.0818071	0.0026725	ENSG00000095777	316	0.267797	0.00484386	ENSG00000153956	48	0.148607	0.0172938	ENSG00000120594	87
ENSG00000139220	53	0.0988806	0.0133146	ENSG00000152822	369	0.199029	0.00348418	ENSG00000088538	9	0.0381356	0.0615969	ENSG00000169282	281	0.271236	0.000761829	ENSG00000185420	294	0.541436	0.00402733	ENSG00000124942	47	0.138643	0.00644079	ENSG00000219438	86	0.0810556	0.00117338	ENSG00000189056	255	0.23633	0.00105178	ENSG00000179603	25	0.0351617	0.00436201	ENSG00000183454	67	0.0818071	0.0026725	ENSG00000107611	315	0.266949	0.00492937	ENSG00000154654	48	0.148607	0.0172938	ENSG00000133424	87
ENSG00000141837	53	0.0988806	0.0133146	ENSG00000153064	369	0.199029	0.00348418	ENSG00000104447	9	0.0381356	0.0615969	ENSG00000112902	280	0.27027	0.00078188	ENSG00000259030	294	0.541436	0.00402733	ENSG00000126733	47	0.138643	0.00644079	ENSG00000144407	85	0.0801131	0.0012796	ENSG00000152402	254	0.235403	0.00108249	ENSG00000182050	25	0.0351617	0.00436201	ENSG00000206579	67	0.0818071	0.0026725	ENSG00000189056	314	0.266102	0.00501638	ENSG00000156218	48	0.148607	0.0172938	ENSG00000155966	87
ENSG00000145216	53	0.0988806	0.0133146	ENSG00000154864	369	0.199029	0.00348418	ENSG00000109536	9	0.0381356	0.0615969	ENSG00000187546	280	0.27027	0.00078188	ENSG00000197584	294	0.541436	0.00402733	ENSG00000130702	47	0.138643	0.00644079	ENSG00000153956	85	0.0801131	0.0012796	ENSG00000231171	254	0.235403	0.00108249	ENSG00000183091	25	0.0351617	0.00436201	ENSG00000106536	66	0.0805861	0.0029521	ENSG00000197959	314	0.266102	0.00501638	ENSG00000241635	48	0.148607	0.0172938	ENSG00000157985	87
ENSG00000156395	53	0.0988806	0.0133146	ENSG00000164330	368	0.19849	0.00354062	ENSG00000116183	9	0.0381356	0.0615969	ENSG00000151067	279	0.269305	0.000802457	ENSG00000248874	294	0.541436	0.00402733	ENSG00000134532	47	0.138643	0.00644079	ENSG00000182732	85	0.0801131	0.0012796	ENSG00000162849	253	0.234476	0.00111409	ENSG00000183580	25	0.0351617	0.00436201	ENSG00000150760	66	0.0805861	0.0029521	ENSG00000146592	313	0.265254	0.00510492	ENSG00000249158	48	0.148607	0.0172938	ENSG00000165379	87
ENSG00000160145	53	0.0988806	0.0133146	ENSG00000172915	368	0.19849	0.00354062	ENSG00000128591	9	0.0381356	0.0615969	ENSG00000114861	278	0.26834	0.000823575	ENSG00000113396	293	0.539595	0.00411048	ENSG00000140015	47	0.138643	0.00644079	ENSG00000206579	85	0.0801131	0.0012796	ENSG00000198589	253	0.234476	0.00111409	ENSG00000185352	25	0.0351617	0.00436201	ENSG00000184304	66	0.0805861	0.0029521	ENSG00000152402	313	0.265254	0.00510492	ENSG00000253729	48	0.148607	0.0172938	ENSG00000166157	87
ENSG00000169946	53	0.0988806	0.0133146	ENSG00000184156	368	0.19849	0.00354062	ENSG00000134343	9	0.0381356	0.0615969	ENSG00000152495	278	0.26834	0.000823575	ENSG00000144455	293	0.539595	0.00411048	ENSG00000143669	47	0.138643	0.00644079	ENSG00000041515	84	0.0791706	0.00139535	ENSG00000040731	252	0.23355	0.00114661	ENSG00000185760	25	0.0351617	0.00436201	ENSG00000184985	66	0.0805861	0.0029521	ENSG00000169282	313	0.265254	0.00510492	ENSG00000038427	47	0.145511	0.0193999	ENSG00000169946	87
ENSG00000116147	52	0.0970149	0.0147869	ENSG00000165966	367	0.19795	0.00359796	ENSG00000140836	9	0.0381356	0.0615969	ENSG00000157680	277	0.267375	0.000845248	ENSG00000152214	293	0.539595	0.00411048	ENSG00000154928	47	0.138643	0.00644079	ENSG00000067715	84	0.0791706	0.00139535	ENSG00000060718	252	0.23355	0.00114661	ENSG00000189108	25	0.0351617	0.00436201	ENSG00000187398	66	0.0805861	0.0029521	ENSG00000148655	313	0.265254	0.00510492	ENSG00000085276	47	0.145511	0.0193999	ENSG00000170396	87
ENSG00000134343	52	0.0970149	0.0147869	ENSG00000184613	367	0.19795	0.00359796	ENSG00000148498	9	0.0381356	0.0615969	ENSG00000160145	277	0.267375	0.000845248	ENSG00000165995	293	0.539595	0.00411048	ENSG00000156687	47	0.138643	0.00644079	ENSG00000102466	84	0.0791706	0.00139535	ENSG00000102452	252	0.23355	0.00114661	ENSG00000196159	25	0.0351617	0.00436201	ENSG00000072657	65	0.0793651	0.0032606	ENSG00000157680	312	0.264407	0.00519501	ENSG00000107518	47	0.145511	0.0193999	ENSG00000182732	87
ENSG00000148513	52	0.0970149	0.0147869	ENSG00000132938	366	0.197411	0.00365624	ENSG00000151025	9	0.0381356	0.0615969	ENSG00000152402	276	0.266409	0.000867491	ENSG00000176769	293	0.539595	0.00411048	ENSG00000158258	47	0.138643	0.00644079	ENSG00000106536	84	0.0791706	0.00139535	ENSG00000151834	252	0.23355	0.00114661	ENSG00000196482	25	0.0351617	0.00436201	ENSG00000111700	65	0.0793651	0.0032606	ENSG00000179104	312	0.264407	0.00519501	ENSG00000112902	47	0.145511	0.0193999	ENSG00000183454	87
ENSG00000156687	52	0.0970149	0.0147869	ENSG00000151914	366	0.197411	0.00365624	ENSG00000152578	9	0.0381356	0.0615969	ENSG00000197410	276	0.266409	0.000867491	ENSG00000182168	293	0.539595	0.00411048	ENSG00000162849	47	0.138643	0.00644079	ENSG00000127928	84	0.0791706	0.00139535	ENSG00000154864	252	0.23355	0.00114661	ENSG00000218336	25	0.0351617	0.00436201	ENSG00000147488	65	0.0793651	0.0032606	ENSG00000110693	310	0.262712	0.00537998	ENSG00000117114	47	0.145511	0.0193999	ENSG00000185352	87
ENSG00000159450	52	0.0970149	0.0147869	ENSG00000170927	366	0.197411	0.00365624	ENSG00000155052	9	0.0381356	0.0615969	ENSG00000155011	275	0.265444	0.000890318	ENSG00000145087	292	0.537753	0.00419534	ENSG00000165973	47	0.138643	0.00644079	ENSG00000154678	84	0.0791706	0.00139535	ENSG00000196159	251	0.232623	0.00118008	ENSG00000221866	25	0.0351617	0.00436201	ENSG00000170745	65	0.0793651	0.0032606	ENSG00000112902	310	0.262712	0.00537998	ENSG00000118946	47	0.145511	0.0193999	ENSG00000196569	87
ENSG00000163395	52	0.0970149	0.0147869	ENSG00000273079	366	0.197411	0.00365624	ENSG00000157764	9	0.0381356	0.0615969	ENSG00000183662	275	0.265444	0.000890318	ENSG00000152578	292	0.537753	0.00419534	ENSG00000171316	47	0.138643	0.00644079	ENSG00000162670	84	0.0791706	0.00139535	ENSG00000079841	249	0.230769	0.00124995	ENSG00000250588	25	0.0351617	0.00436201	ENSG00000172554	65	0.0793651	0.0032606	ENSG00000146143	310	0.262712	0.00537998	ENSG00000130508	47	0.145511	0.0193999	ENSG00000198838	87
ENSG00000174482	52	0.0970149	0.0147869	ENSG00000235531	365	0.196872	0.00371545	ENSG00000162687	9	0.0381356	0.0615969	ENSG00000146592	274	0.264479	0.000913745	ENSG00000173068	292	0.537753	0.00419534	ENSG00000176571	47	0.138643	0.00644079	ENSG00000163092	84	0.0791706	0.00139535	ENSG00000085276	249	0.230769	0.00124995	ENSG00000255872	25	0.0351617	0.00436201	ENSG00000182674	65	0.0793651	0.0032606	ENSG00000170962	310	0.262712	0.00537998	ENSG00000143473	47	0.145511	0.0193999	ENSG00000102452	86
ENSG00000176571	52	0.0970149	0.0147869	ENSG00000137872	364	0.196332	0.00377562	ENSG00000162849	9	0.0381356	0.0615969	ENSG00000167281	274	0.264479	0.000913745	ENSG00000086991	291	0.535912	0.00428193	ENSG00000183023	47	0.138643	0.00644079	ENSG00000198597	84	0.0791706	0.00139535	ENSG00000171723	249	0.230769	0.00124995	ENSG00000261934	25	0.0351617	0.00436201	ENSG00000197826	65	0.0793651	0.0032606	ENSG00000155897	309	0.261864	0.00547491	ENSG00000143951	47	0.145511	0.0193999	ENSG00000107611	86
ENSG00000176769	52	0.0970149	0.0147869	ENSG00000142611	364	0.196332	0.00377562	ENSG00000163939	9	0.0381356	0.0615969	ENSG00000172554	273	0.263514	0.000937787	ENSG00000122584	291	0.535912	0.00428193	ENSG00000255872	47	0.138643	0.00644079	ENSG00000053918	83	0.0782281	0.00152147	ENSG00000111700	248	0.229842	0.00128641	ENSG00000170624	25	0.0351617	0.00436201	ENSG00000198673	65	0.0793651	0.0032606	ENSG00000171723	309	0.261864	0.00547491	ENSG00000145934	47	0.145511	0.0193999	ENSG00000137872	86
ENSG00000059915	51	0.0951493	0.0164164	ENSG00000069667	363	0.195793	0.00383676	ENSG00000165659	9	0.0381356	0.0615969	ENSG00000182601	273	0.263514	0.000937787	ENSG00000149403	291	0.535912	0.00428193	ENSG00000038945	46	0.135693	0.00733894	ENSG00000069667	83	0.0782281	0.00152147	ENSG00000145362	248	0.229842	0.00128641	ENSG00000040731	24	0.0337553	0.00572641	ENSG00000205754	65	0.0793651	0.0032606	ENSG00000182168	309	0.261864	0.00547491	ENSG00000160299	47	0.145511	0.0193999	ENSG00000137968	86
ENSG00000112852	51	0.0951493	0.0164164	ENSG00000134115	363	0.195793	0.00383676	ENSG00000166157	9	0.0381356	0.0615969	ENSG00000196482	273	0.263514	0.000937787	ENSG00000156113	291	0.535912	0.00428193	ENSG00000084674	46	0.135693	0.00733894	ENSG00000104447	83	0.0782281	0.00152147	ENSG00000163092	248	0.229842	0.00128641	ENSG00000079841	24	0.0337553	0.00572641	ENSG00000257046	65	0.0793651	0.0032606	ENSG00000183032	309	0.261864	0.00547491	ENSG00000164418	47	0.145511	0.0193999	ENSG00000153064	86
ENSG00000113205	51	0.0951493	0.0164164	ENSG00000147488	363	0.195793	0.00383676	ENSG00000169855	9	0.0381356	0.0615969	ENSG00000187416	273	0.263514	0.000937787	ENSG00000187546	291	0.535912	0.00428193	ENSG00000101972	46	0.135693	0.00733894	ENSG00000152822	83	0.0782281	0.00152147	ENSG00000182601	248	0.229842	0.00128641	ENSG00000082397	24	0.0337553	0.00572641	ENSG00000058091	64	0.0781441	0.00360095	ENSG00000184588	309	0.261864	0.00547491	ENSG00000165973	47	0.145511	0.0193999	ENSG00000168038	86
ENSG00000142611	51	0.0951493	0.0164164	ENSG00000153956	363	0.195793	0.00383676	ENSG00000170396	9	0.0381356	0.0615969	ENSG00000187720	272	0.262548	0.000962462	ENSG00000113805	290	0.53407	0.0043703	ENSG00000117114	46	0.135693	0.00733894	ENSG00000158258	83	0.0782281	0.00152147	ENSG00000185666	248	0.229842	0.00128641	ENSG00000088538	24	0.0337553	0.00572641	ENSG00000067715	64	0.0781441	0.00360095	ENSG00000185420	309	0.261864	0.00547491	ENSG00000169306	47	0.145511	0.0193999	ENSG00000170959	86
ENSG00000150394	51	0.0951493	0.0164164	ENSG00000168038	363	0.195793	0.00383676	ENSG00000172264	9	0.0381356	0.0615969	ENSG00000153823	272	0.262548	0.000962462	ENSG00000127928	290	0.53407	0.0043703	ENSG00000120549	46	0.135693	0.00733894	ENSG00000179104	83	0.0782281	0.00152147	ENSG00000205754	248	0.229842	0.00128641	ENSG00000107249	24	0.0337553	0.00572641	ENSG00000088538	64	0.0781441	0.00360095	ENSG00000140015	308	0.261017	0.00557152	ENSG00000171735	47	0.145511	0.0193999	ENSG00000206052	86
ENSG00000151025	51	0.0951493	0.0164164	ENSG00000169851	363	0.195793	0.00383676	ENSG00000172969	9	0.0381356	0.0615969	ENSG00000219438	272	0.262548	0.000962462	ENSG00000140015	290	0.53407	0.0043703	ENSG00000142798	46	0.135693	0.00733894	ENSG00000198589	83	0.0782281	0.00152147	ENSG00000007174	247	0.228916	0.00132394	ENSG00000112137	24	0.0337553	0.00572641	ENSG00000116183	64	0.0781441	0.00360095	ENSG00000081803	306	0.259322	0.00576984	ENSG00000181234	47	0.145511	0.0193999	ENSG00000067798	85
ENSG00000155816	51	0.0951493	0.0164164	ENSG00000148513	362	0.195254	0.00389888	ENSG00000176406	9	0.0381356	0.0615969	ENSG00000143951	271	0.261583	0.000987785	ENSG00000152953	290	0.53407	0.0043703	ENSG00000144278	46	0.135693	0.00733894	ENSG00000198673	83	0.0782281	0.00152147	ENSG00000069667	247	0.228916	0.00132394	ENSG00000112902	24	0.0337553	0.00572641	ENSG00000129682	64	0.0781441	0.00360095	ENSG00000116147	306	0.259322	0.00576984	ENSG00000183020	47	0.145511	0.0193999	ENSG00000134343	85
ENSG00000157445	51	0.0951493	0.0164164	ENSG00000156475	362	0.195254	0.00389888	ENSG00000178965	9	0.0381356	0.0615969	ENSG00000162670	271	0.261583	0.000987785	ENSG00000167632	290	0.53407	0.0043703	ENSG00000147481	46	0.135693	0.00733894	ENSG00000204965	83	0.0782281	0.00152147	ENSG00000154655	247	0.228916	0.00132394	ENSG00000115423	24	0.0337553	0.00572641	ENSG00000139865	64	0.0781441	0.00360095	ENSG00000120594	305	0.258475	0.00587162	ENSG00000184408	47	0.145511	0.0193999	ENSG00000148848	85
ENSG00000160299	51	0.0951493	0.0164164	ENSG00000204956	362	0.195254	0.00389888	ENSG00000183715	9	0.0381356	0.0615969	ENSG00000184304	270	0.260618	0.00101377	ENSG00000183783	290	0.53407	0.0043703	ENSG00000154646	46	0.135693	0.00733894	ENSG00000104723	83	0.0782281	0.00152147	ENSG00000179869	247	0.228916	0.00132394	ENSG00000116117	24	0.0337553	0.00572641	ENSG00000149403	64	0.0781441	0.00360095	ENSG00000150361	305	0.258475	0.00587162	ENSG00000185008	47	0.145511	0.0193999	ENSG00000166833	85
ENSG00000091831	51	0.0951493	0.0164164	ENSG00000095777	361	0.194714	0.00396201	ENSG00000184347	9	0.0381356	0.0615969	ENSG00000184347	270	0.260618	0.00101377	ENSG00000196569	290	0.53407	0.0043703	ENSG00000155511	46	0.135693	0.00733894	ENSG00000081842	82	0.0772856	0.00165891	ENSG00000180287	247	0.228916	0.00132394	ENSG00000116183	24	0.0337553	0.00572641	ENSG00000152894	64	0.0781441	0.00360095	ENSG00000152822	305	0.258475	0.00587162	ENSG00000185532	47	0.145511	0.0193999	ENSG00000171723	85
ENSG00000008710	50	0.0932836	0.0182189	ENSG00000204967	361	0.194714	0.00396201	ENSG00000185008	9	0.0381356	0.0615969	ENSG00000166206	268	0.258687	0.00106782	ENSG00000231171	290	0.53407	0.0043703	ENSG00000155849	46	0.135693	0.00733894	ENSG00000144278	82	0.0772856	0.00165891	ENSG00000257046	247	0.228916	0.00132394	ENSG00000129682	24	0.0337553	0.00572641	ENSG00000160145	64	0.0781441	0.00360095	ENSG00000058091	304	0.257627	0.0059752	ENSG00000185737	47	0.145511	0.0193999	ENSG00000186472	85
ENSG00000084674	50	0.0932836	0.0182189	ENSG00000181355	360	0.194175	0.00402615	ENSG00000188738	9	0.0381356	0.0615969	ENSG00000169436	268	0.258687	0.00106782	ENSG00000133019	289	0.532228	0.00446047	ENSG00000157985	46	0.135693	0.00733894	ENSG00000163288	82	0.0772856	0.00165891	ENSG00000106536	246	0.227989	0.00136255	ENSG00000131558	24	0.0337553	0.00572641	ENSG00000163288	64	0.0781441	0.00360095	ENSG00000122584	304	0.257627	0.0059752	ENSG00000018236	46	0.142415	0.0217509	ENSG00000101746	84
ENSG00000154678	50	0.0932836	0.0182189	ENSG00000187546	360	0.194175	0.00402615	ENSG00000021645	8	0.0338983	0.0922183	ENSG00000085276	267	0.257722	0.00109591	ENSG00000182621	289	0.532228	0.00446047	ENSG00000169760	46	0.135693	0.00733894	ENSG00000164830	82	0.0772856	0.00165891	ENSG00000107249	246	0.227989	0.00136255	ENSG00000133424	24	0.0337553	0.00572641	ENSG00000164330	64	0.0781441	0.00360095	ENSG00000141376	304	0.257627	0.0059752	ENSG00000104447	46	0.142415	0.0217509	ENSG00000148498	84
ENSG00000165084	50	0.0932836	0.0182189	ENSG00000186952	360	0.194175	0.00402615	ENSG00000040731	8	0.0338983	0.0922183	ENSG00000139865	267	0.257722	0.00109591	ENSG00000091831	289	0.532228	0.00446047	ENSG00000173068	46	0.135693	0.00733894	ENSG00000173068	82	0.0772856	0.00165891	ENSG00000131558	246	0.227989	0.00136255	ENSG00000138759	24	0.0337553	0.00572641	ENSG00000182732	64	0.0781441	0.00360095	ENSG00000144724	304	0.257627	0.0059752	ENSG00000106571	46	0.142415	0.0217509	ENSG00000150625	84
ENSG00000165995	50	0.0932836	0.0182189	ENSG00000138759	359	0.193635	0.00409133	ENSG00000047578	8	0.0338983	0.0922183	ENSG00000140538	267	0.257722	0.00109591	ENSG00000128815	288	0.530387	0.00455249	ENSG00000178031	46	0.135693	0.00733894	ENSG00000231171	82	0.0772856	0.00165891	ENSG00000185736	246	0.227989	0.00136255	ENSG00000138829	24	0.0337553	0.00572641	ENSG00000184588	64	0.0781441	0.00360095	ENSG00000152214	304	0.257627	0.0059752	ENSG00000113805	46	0.142415	0.0217509	ENSG00000152402	84
ENSG00000179242	50	0.0932836	0.0182189	ENSG00000184611	359	0.193635	0.00409133	ENSG00000072657	8	0.0338983	0.0922183	ENSG00000175471	267	0.257722	0.00109591	ENSG00000144407	288	0.530387	0.00455249	ENSG00000181722	46	0.135693	0.00733894	ENSG00000135218	81	0.0763431	0.00180864	ENSG00000133083	245	0.227062	0.00140228	ENSG00000141564	24	0.0337553	0.00572641	ENSG00000253731	64	0.0781441	0.00360095	ENSG00000186153	304	0.257627	0.0059752	ENSG00000120549	46	0.142415	0.0217509	ENSG00000152495	84
ENSG00000184903	50	0.0932836	0.0182189	ENSG00000002746	357	0.192557	0.00422485	ENSG00000085276	8	0.0338983	0.0922183	ENSG00000116147	266	0.256757	0.00112473	ENSG00000171435	288	0.530387	0.00455249	ENSG00000182463	46	0.135693	0.00733894	ENSG00000156395	81	0.0763431	0.00180864	ENSG00000152061	245	0.227062	0.00140228	ENSG00000144451	24	0.0337553	0.00572641	ENSG00000255872	64	0.0781441	0.00360095	ENSG00000204963	304	0.257627	0.0059752	ENSG00000134115	46	0.142415	0.0217509	ENSG00000164830	84
ENSG00000185532	50	0.0932836	0.0182189	ENSG00000113396	357	0.192557	0.00422485	ENSG00000103197	8	0.0338983	0.0922183	ENSG00000144724	266	0.256757	0.00112473	ENSG00000060709	287	0.528545	0.00464639	ENSG00000182667	46	0.135693	0.00733894	ENSG00000169851	81	0.0763431	0.00180864	ENSG00000164035	245	0.227062	0.00140228	ENSG00000144455	24	0.0337553	0.00572641	ENSG00000186952	64	0.0781441	0.00360095	ENSG00000038945	303	0.25678	0.00608059	ENSG00000150760	46	0.142415	0.0217509	ENSG00000165966	84
ENSG00000060718	49	0.0914179	0.0202118	ENSG00000160145	357	0.192557	0.00422485	ENSG00000107518	8	0.0338983	0.0922183	ENSG00000184005	266	0.256757	0.00112473	ENSG00000131558	287	0.528545	0.00464639	ENSG00000206579	46	0.135693	0.00733894	ENSG00000182901	81	0.0763431	0.00180864	ENSG00000139364	244	0.226135	0.00144317	ENSG00000144893	24	0.0337553	0.00572641	ENSG00000112530	63	0.0769231	0.00397637	ENSG00000055609	303	0.25678	0.00608059	ENSG00000151835	46	0.142415	0.0217509	ENSG00000170927	84
ENSG00000156103	49	0.0914179	0.0202118	ENSG00000144407	356	0.192017	0.00429323	ENSG00000111799	8	0.0338983	0.0922183	ENSG00000144218	265	0.255792	0.00115432	ENSG00000132256	287	0.528545	0.00464639	ENSG00000018236	45	0.132743	0.00835928	ENSG00000134115	80	0.0754006	0.00197176	ENSG00000165061	244	0.226135	0.00144317	ENSG00000152214	24	0.0337553	0.00572641	ENSG00000112902	63	0.0769231	0.00397637	ENSG00000145012	303	0.25678	0.00608059	ENSG00000162687	46	0.142415	0.0217509	ENSG00000178104	84
ENSG00000183454	49	0.0914179	0.0202118	ENSG00000186472	356	0.192017	0.00429323	ENSG00000116117	8	0.0338983	0.0922183	ENSG00000150760	265	0.255792	0.00115432	ENSG00000143951	287	0.528545	0.00464639	ENSG00000072657	45	0.132743	0.00835928	ENSG00000144290	80	0.0754006	0.00197176	ENSG00000060709	243	0.225209	0.00148524	ENSG00000152822	24	0.0337553	0.00572641	ENSG00000141376	63	0.0769231	0.00397637	ENSG00000196071	303	0.25678	0.00608059	ENSG00000163395	46	0.142415	0.0217509	ENSG00000182674	84
ENSG00000183580	49	0.0914179	0.0202118	ENSG00000172572	355	0.191478	0.00436271	ENSG00000116147	8	0.0338983	0.0922183	ENSG00000151150	265	0.255792	0.00115432	ENSG00000169744	287	0.528545	0.00464639	ENSG00000075213	45	0.132743	0.00835928	ENSG00000167281	80	0.0754006	0.00197176	ENSG00000138653	243	0.225209	0.00148524	ENSG00000154678	24	0.0337553	0.00572641	ENSG00000148498	63	0.0769231	0.00397637	ENSG00000081853	302	0.255932	0.00618783	ENSG00000165966	46	0.142415	0.0217509	ENSG00000183023	84
ENSG00000197102	49	0.0914179	0.0202118	ENSG00000151276	354	0.190939	0.00443331	ENSG00000134532	8	0.0338983	0.0922183	ENSG00000151276	265	0.255792	0.00115432	ENSG00000170927	287	0.528545	0.00464639	ENSG00000123384	45	0.132743	0.00835928	ENSG00000172572	80	0.0754006	0.00197176	ENSG00000164830	243	0.225209	0.00148524	ENSG00000155849	24	0.0337553	0.00572641	ENSG00000151240	63	0.0769231	0.00397637	ENSG00000102466	302	0.255932	0.00618783	ENSG00000166501	46	0.142415	0.0217509	ENSG00000184613	84
ENSG00000198589	49	0.0914179	0.0202118	ENSG00000182732	354	0.190939	0.00443331	ENSG00000137872	8	0.0338983	0.0922183	ENSG00000164330	265	0.255792	0.00115432	ENSG00000184611	287	0.528545	0.00464639	ENSG00000140945	45	0.132743	0.00835928	ENSG00000184408	80	0.0754006	0.00197176	ENSG00000132549	242	0.224282	0.00152853	ENSG00000155966	24	0.0337553	0.00572641	ENSG00000155849	63	0.0769231	0.00397637	ENSG00000198673	302	0.255932	0.00618783	ENSG00000170381	46	0.142415	0.0217509	ENSG00000198216	84
ENSG00000102935	48	0.0895522	0.0224143	ENSG00000107611	353	0.190399	0.00450505	ENSG00000139865	8	0.0338983	0.0922183	ENSG00000164035	265	0.255792	0.00115432	ENSG00000082397	286	0.526703	0.00474222	ENSG00000143473	45	0.132743	0.00835928	ENSG00000187416	80	0.0754006	0.00197176	ENSG00000165966	242	0.224282	0.00152853	ENSG00000157106	24	0.0337553	0.00572641	ENSG00000156011	63	0.0769231	0.00397637	ENSG00000104723	302	0.255932	0.00618783	ENSG00000171811	46	0.142415	0.0217509	ENSG00000078018	83
ENSG00000112541	48	0.0895522	0.0224143	ENSG00000134516	353	0.190399	0.00450505	ENSG00000145242	8	0.0338983	0.0922183	ENSG00000172915	264	0.254826	0.00118468	ENSG00000133424	286	0.526703	0.00474222	ENSG00000144218	45	0.132743	0.00835928	ENSG00000114861	79	0.0744581	0.00214946	ENSG00000219438	242	0.224282	0.00152853	ENSG00000162849	24	0.0337553	0.00572641	ENSG00000156687	63	0.0769231	0.00397637	ENSG00000168038	301	0.255085	0.00629696	ENSG00000182771	46	0.142415	0.0217509	ENSG00000104447	83
ENSG00000120549	48	0.0895522	0.0224143	ENSG00000134532	352	0.18986	0.00457794	ENSG00000146555	8	0.0338983	0.0922183	ENSG00000144407	262	0.252896	0.00124782	ENSG00000148848	286	0.526703	0.00474222	ENSG00000144290	45	0.132743	0.00835928	ENSG00000148498	79	0.0744581	0.00214946	ENSG00000116183	241	0.223355	0.00157307	ENSG00000165966	24	0.0337553	0.00572641	ENSG00000158258	63	0.0769231	0.00397637	ENSG00000170927	301	0.255085	0.00629696	ENSG00000184156	46	0.142415	0.0217509	ENSG00000112530	83
ENSG00000133083	48	0.0895522	0.0224143	ENSG00000107249	351	0.18932	0.00465201	ENSG00000147724	8	0.0338983	0.0922183	ENSG00000162599	261	0.251931	0.00128064	ENSG00000160145	286	0.526703	0.00474222	ENSG00000148513	45	0.132743	0.00835928	ENSG00000149571	79	0.0744581	0.00214946	ENSG00000134532	241	0.223355	0.00157307	ENSG00000167632	24	0.0337553	0.00572641	ENSG00000182463	63	0.0769231	0.00397637	ENSG00000178104	301	0.255085	0.00629696	ENSG00000184226	46	0.142415	0.0217509	ENSG00000142611	83
ENSG00000144452	48	0.0895522	0.0224143	ENSG00000165995	350	0.188781	0.00472727	ENSG00000150361	8	0.0338983	0.0922183	ENSG00000112137	260	0.250965	0.00131432	ENSG00000213931	286	0.526703	0.00474222	ENSG00000156103	45	0.132743	0.00835928	ENSG00000156011	79	0.0744581	0.00214946	ENSG00000146143	241	0.223355	0.00157307	ENSG00000169933	24	0.0337553	0.00572641	ENSG00000219438	63	0.0769231	0.00397637	ENSG00000039139	300	0.254237	0.006408	ENSG00000198589	46	0.142415	0.0217509	ENSG00000146592	83
ENSG00000150471	48	0.0895522	0.0224143	ENSG00000018236	349	0.188242	0.00480374	ENSG00000151474	8	0.0338983	0.0922183	ENSG00000060709	259	0.25	0.00134889	ENSG00000088538	285	0.524862	0.00484	ENSG00000166748	45	0.132743	0.00835928	ENSG00000183032	79	0.0744581	0.00214946	ENSG00000147485	241	0.223355	0.00157307	ENSG00000170579	24	0.0337553	0.00572641	ENSG00000248874	63	0.0769231	0.00397637	ENSG00000133424	300	0.254237	0.006408	ENSG00000253873	46	0.142415	0.0217509	ENSG00000152953	83
ENSG00000155511	48	0.0895522	0.0224143	ENSG00000178031	348	0.187702	0.00488144	ENSG00000152822	8	0.0338983	0.0922183	ENSG00000136928	259	0.25	0.00134889	ENSG00000181804	285	0.524862	0.00484	ENSG00000169851	45	0.132743	0.00835928	ENSG00000196071	79	0.0744581	0.00214946	ENSG00000151150	241	0.223355	0.00157307	ENSG00000181722	24	0.0337553	0.00572641	ENSG00000104059	62	0.0757021	0.00439042	ENSG00000141837	300	0.254237	0.006408	ENSG00000038945	45	0.139319	0.0243734	ENSG00000177182	83
ENSG00000165973	48	0.0895522	0.0224143	ENSG00000196565	348	0.187702	0.00488144	ENSG00000155897	8	0.0338983	0.0922183	ENSG00000152894	259	0.25	0.00134889	ENSG00000107611	284	0.52302	0.00493978	ENSG00000171435	45	0.132743	0.00835928	ENSG00000044524	78	0.0735156	0.00234303	ENSG00000198838	241	0.223355	0.00157307	ENSG00000182256	24	0.0337553	0.00572641	ENSG00000122584	62	0.0757021	0.00439042	ENSG00000151276	300	0.254237	0.006408	ENSG00000060709	45	0.139319	0.0243734	ENSG00000183032	83
ENSG00000179603	48	0.0895522	0.0224143	ENSG00000081853	347	0.187163	0.0049604	ENSG00000158321	8	0.0338983	0.0922183	ENSG00000134343	258	0.249035	0.00138436	ENSG00000144724	284	0.52302	0.00493978	ENSG00000174482	45	0.132743	0.00835928	ENSG00000081479	78	0.0735156	0.00234303	ENSG00000186952	241	0.223355	0.00157307	ENSG00000182674	24	0.0337553	0.00572641	ENSG00000137968	62	0.0757021	0.00439042	ENSG00000173068	300	0.254237	0.006408	ENSG00000088538	45	0.139319	0.0243734	ENSG00000184347	83
ENSG00000181234	48	0.0895522	0.0224143	ENSG00000171435	347	0.187163	0.0049604	ENSG00000162641	8	0.0338983	0.0922183	ENSG00000170927	258	0.249035	0.00138436	ENSG00000110693	283	0.521179	0.00504161	ENSG00000183715	45	0.132743	0.00835928	ENSG00000144218	78	0.0735156	0.00234303	ENSG00000152953	239	0.221501	0.00166608	ENSG00000182732	24	0.0337553	0.00572641	ENSG00000142611	62	0.0757021	0.00439042	ENSG00000069667	299	0.25339	0.006521	ENSG00000133424	45	0.139319	0.0243734	ENSG00000182185	83
ENSG00000185053	48	0.0895522	0.0224143	ENSG00000044524	346	0.186624	0.00504062	ENSG00000164309	8	0.0338983	0.0922183	ENSG00000058091	257	0.248069	0.00142076	ENSG00000137968	283	0.521179	0.00504161	ENSG00000185532	45	0.132743	0.00835928	ENSG00000166206	78	0.0735156	0.00234303	ENSG00000170745	239	0.221501	0.00166608	ENSG00000184347	24	0.0337553	0.00572641	ENSG00000144455	62	0.0757021	0.00439042	ENSG00000102452	299	0.25339	0.006521	ENSG00000136267	45	0.139319	0.0243734	ENSG00000114861	82
ENSG00000186439	48	0.0895522	0.0224143	ENSG00000162599	346	0.186624	0.00504062	ENSG00000164418	8	0.0338983	0.0922183	ENSG00000157985	257	0.248069	0.00142076	ENSG00000145012	283	0.521179	0.00504161	ENSG00000081803	44	0.129794	0.00951787	ENSG00000002746	77	0.072573	0.00255385	ENSG00000185420	239	0.221501	0.00166608	ENSG00000184903	24	0.0337553	0.00572641	ENSG00000146938	62	0.0757021	0.00439042	ENSG00000133401	299	0.25339	0.006521	ENSG00000137968	45	0.139319	0.0243734	ENSG00000135218	82
ENSG00000006788	47	0.0876866	0.0248469	ENSG00000196071	346	0.186624	0.00504062	ENSG00000165973	8	0.0338983	0.0922183	ENSG00000204970	256	0.247104	0.00145812	ENSG00000162849	283	0.521179	0.00504161	ENSG00000104044	44	0.129794	0.00951787	ENSG00000139364	77	0.072573	0.00255385	ENSG00000144455	238	0.220575	0.00171461	ENSG00000184985	24	0.0337553	0.00572641	ENSG00000147202	62	0.0757021	0.00439042	ENSG00000138653	299	0.25339	0.006521	ENSG00000147488	45	0.139319	0.0243734	ENSG00000136928	82
ENSG00000033122	47	0.0876866	0.0248469	ENSG00000152894	345	0.186084	0.00512214	ENSG00000169862	8	0.0338983	0.0922183	ENSG00000128815	255	0.246139	0.00149646	ENSG00000164741	283	0.521179	0.00504161	ENSG00000120324	44	0.129794	0.00951787	ENSG00000160145	77	0.072573	0.00255385	ENSG00000163288	238	0.220575	0.00171461	ENSG00000185345	24	0.0337553	0.00572641	ENSG00000153064	62	0.0757021	0.00439042	ENSG00000151834	299	0.25339	0.006521	ENSG00000148408	45	0.139319	0.0243734	ENSG00000152822	82
ENSG00000078018	47	0.0876866	0.0248469	ENSG00000254245	344	0.185545	0.00520497	ENSG00000171798	8	0.0338983	0.0922183	ENSG00000142611	254	0.245174	0.00153581	ENSG00000166501	283	0.521179	0.00504161	ENSG00000128573	44	0.129794	0.00951787	ENSG00000162687	77	0.072573	0.00255385	ENSG00000137672	237	0.219648	0.00176455	ENSG00000185736	24	0.0337553	0.00572641	ENSG00000157985	62	0.0757021	0.00439042	ENSG00000171735	299	0.25339	0.006521	ENSG00000152822	45	0.139319	0.0243734	ENSG00000155511	82
ENSG00000100345	47	0.0876866	0.0248469	ENSG00000155897	343	0.185005	0.00528913	ENSG00000173157	8	0.0338983	0.0922183	ENSG00000148498	254	0.245174	0.00153581	ENSG00000170558	283	0.521179	0.00504161	ENSG00000134982	44	0.129794	0.00951787	ENSG00000164330	77	0.072573	0.00255385	ENSG00000165379	237	0.219648	0.00176455	ENSG00000197826	24	0.0337553	0.00572641	ENSG00000173068	62	0.0757021	0.00439042	ENSG00000254245	299	0.25339	0.006521	ENSG00000155093	45	0.139319	0.0243734	ENSG00000156475	82
ENSG00000101191	47	0.0876866	0.0248469	ENSG00000164176	343	0.185005	0.00528913	ENSG00000179242	8	0.0338983	0.0922183	ENSG00000178104	254	0.245174	0.00153581	ENSG00000182674	283	0.521179	0.00504161	ENSG00000165966	44	0.129794	0.00951787	ENSG00000180287	77	0.072573	0.00255385	ENSG00000170927	237	0.219648	0.00176455	ENSG00000009694	23	0.0323488	0.00750332	ENSG00000184613	62	0.0757021	0.00439042	ENSG00000164035	299	0.25339	0.006521	ENSG00000173406	45	0.139319	0.0243734	ENSG00000160145	82
ENSG00000132142	47	0.0876866	0.0248469	ENSG00000157985	342	0.184466	0.00537465	ENSG00000182621	8	0.0338983	0.0922183	ENSG00000189056	254	0.245174	0.00153581	ENSG00000219438	283	0.521179	0.00504161	ENSG00000170558	44	0.129794	0.00951787	ENSG00000184304	77	0.072573	0.00255385	ENSG00000181722	237	0.219648	0.00176455	ENSG00000038945	23	0.0323488	0.00750332	ENSG00000196277	62	0.0757021	0.00439042	ENSG00000060709	298	0.252542	0.00663598	ENSG00000179399	45	0.139319	0.0243734	ENSG00000162599	82
ENSG00000132932	47	0.0876866	0.0248469	ENSG00000102452	340	0.183387	0.00554983	ENSG00000183454	8	0.0338983	0.0922183	ENSG00000149403	253	0.244208	0.00157619	ENSG00000101746	282	0.519337	0.00514551	ENSG00000173821	44	0.129794	0.00951787	ENSG00000235531	77	0.072573	0.00255385	ENSG00000145191	236	0.218721	0.00181593	ENSG00000044524	23	0.0323488	0.00750332	ENSG00000104723	62	0.0757021	0.00439042	ENSG00000106571	298	0.252542	0.00663598	ENSG00000183166	45	0.139319	0.0243734	ENSG00000163092	82
ENSG00000147481	47	0.0876866	0.0248469	ENSG00000145242	340	0.183387	0.00554983	ENSG00000184226	8	0.0338983	0.0922183	ENSG00000169851	253	0.244208	0.00157619	ENSG00000130508	282	0.519337	0.00514551	ENSG00000182168	44	0.129794	0.00951787	ENSG00000104059	76	0.0716305	0.00278345	ENSG00000182463	236	0.218721	0.00181593	ENSG00000053747	23	0.0323488	0.00750332	ENSG00000102466	61	0.0744811	0.00484701	ENSG00000128815	298	0.252542	0.00663598	ENSG00000183783	45	0.139319	0.0243734	ENSG00000164330	82
ENSG00000171316	47	0.0876866	0.0248469	ENSG00000185666	340	0.183387	0.00554983	ENSG00000185736	8	0.0338983	0.0922183	ENSG00000170044	253	0.244208	0.00157619	ENSG00000138829	282	0.519337	0.00514551	ENSG00000183098	44	0.129794	0.00951787	ENSG00000116147	76	0.0716305	0.00278345	ENSG00000182674	236	0.218721	0.00181593	ENSG00000069667	23	0.0323488	0.00750332	ENSG00000120594	61	0.0744811	0.00484701	ENSG00000143473	298	0.252542	0.00663598	ENSG00000184304	45	0.139319	0.0243734	ENSG00000164741	82
ENSG00000175471	47	0.0876866	0.0248469	ENSG00000237515	340	0.183387	0.00554983	ENSG00000219481	8	0.0338983	0.0922183	ENSG00000182621	252	0.243243	0.00161763	ENSG00000145216	282	0.519337	0.00514551	ENSG00000069020	43	0.126844	0.0108328	ENSG00000147246	76	0.0716305	0.00278345	ENSG00000058091	235	0.217794	0.00186881	ENSG00000091536	23	0.0323488	0.00750332	ENSG00000139364	61	0.0744811	0.00484701	ENSG00000183662	298	0.252542	0.00663598	ENSG00000196482	45	0.139319	0.0243734	ENSG00000186439	82
ENSG00000183715	47	0.0876866	0.0248469	ENSG00000102935	339	0.182848	0.00563954	ENSG00000257335	8	0.0338983	0.0922183	ENSG00000184588	252	0.243243	0.00161763	ENSG00000155011	282	0.519337	0.00514551	ENSG00000083857	43	0.126844	0.0108328	ENSG00000184588	76	0.0716305	0.00278345	ENSG00000152578	235	0.217794	0.00186881	ENSG00000101333	23	0.0323488	0.00750332	ENSG00000143473	61	0.0744811	0.00484701	ENSG00000175600	296	0.250847	0.00687203	ENSG00000197102	45	0.139319	0.0243734	ENSG00000069667	81
ENSG00000185046	47	0.0876866	0.0248469	ENSG00000140015	339	0.182848	0.00563954	ENSG00000269476	8	0.0338983	0.0922183	ENSG00000173068	250	0.241313	0.00170381	ENSG00000159216	282	0.519337	0.00514551	ENSG00000112232	43	0.126844	0.0108328	ENSG00000204963	76	0.0716305	0.00278345	ENSG00000155011	235	0.217794	0.00186881	ENSG00000102466	23	0.0323488	0.00750332	ENSG00000144724	61	0.0744811	0.00484701	ENSG00000007174	294	0.249153	0.00711644	ENSG00000181804	45	0.139319	0.0243734	ENSG00000101972	81
ENSG00000047410	46	0.0858209	0.0275324	ENSG00000185760	339	0.182848	0.00563954	ENSG00000009694	7	0.029661	0.13595	ENSG00000204969	249	0.240347	0.0017486	ENSG00000167346	282	0.519337	0.00514551	ENSG00000136267	43	0.126844	0.0108328	ENSG00000145147	76	0.0716305	0.00278345	ENSG00000171435	235	0.217794	0.00186881	ENSG00000106536	23	0.0323488	0.00750332	ENSG00000152402	61	0.0744811	0.00484701	ENSG00000069020	294	0.249153	0.00711644	ENSG00000005339	44	0.136223	0.0272964	ENSG00000133401	81
ENSG00000095066	46	0.0858209	0.0275324	ENSG00000104044	338	0.182309	0.0057307	ENSG00000018236	7	0.029661	0.13595	ENSG00000181804	249	0.240347	0.0017486	ENSG00000102935	281	0.517495	0.00525154	ENSG00000162105	43	0.126844	0.0108328	ENSG00000134532	75	0.070688	0.00303348	ENSG00000114861	233	0.215941	0.00197919	ENSG00000116783	23	0.0323488	0.00750332	ENSG00000154646	61	0.0744811	0.00484701	ENSG00000078018	294	0.249153	0.00711644	ENSG00000053747	44	0.136223	0.0272964	ENSG00000138829	81
ENSG00000115760	46	0.0858209	0.0275324	ENSG00000140538	338	0.182309	0.0057307	ENSG00000069020	7	0.029661	0.13595	ENSG00000113396	248	0.239382	0.00179456	ENSG00000109452	281	0.517495	0.00525154	ENSG00000165084	43	0.126844	0.0108328	ENSG00000154975	75	0.070688	0.00303348	ENSG00000143341	233	0.215941	0.00197919	ENSG00000132256	23	0.0323488	0.00750332	ENSG00000154928	61	0.0744811	0.00484701	ENSG00000150625	294	0.249153	0.00711644	ENSG00000095777	44	0.136223	0.0272964	ENSG00000141376	81
ENSG00000120324	46	0.0858209	0.0275324	ENSG00000145147	338	0.182309	0.0057307	ENSG00000075213	7	0.029661	0.13595	ENSG00000147202	248	0.239382	0.00179456	ENSG00000138653	281	0.517495	0.00525154	ENSG00000169306	43	0.126844	0.0108328	ENSG00000164176	75	0.070688	0.00303348	ENSG00000169933	233	0.215941	0.00197919	ENSG00000137872	23	0.0323488	0.00750332	ENSG00000165659	61	0.0744811	0.00484701	ENSG00000157985	294	0.249153	0.00711644	ENSG00000101333	44	0.136223	0.0272964	ENSG00000145362	81
ENSG00000152578	46	0.0858209	0.0275324	ENSG00000139865	337	0.181769	0.00582332	ENSG00000078018	7	0.029661	0.13595	ENSG00000120594	247	0.238417	0.00184173	ENSG00000162105	281	0.517495	0.00525154	ENSG00000182674	43	0.126844	0.0108328	ENSG00000182185	75	0.070688	0.00303348	ENSG00000182185	233	0.215941	0.00197919	ENSG00000141376	23	0.0323488	0.00750332	ENSG00000170959	61	0.0744811	0.00484701	ENSG00000162599	294	0.249153	0.00711644	ENSG00000128815	44	0.136223	0.0272964	ENSG00000149403	81
ENSG00000165966	46	0.0858209	0.0275324	ENSG00000164741	337	0.181769	0.00582332	ENSG00000079841	7	0.029661	0.13595	ENSG00000128918	247	0.238417	0.00184173	ENSG00000164199	281	0.517495	0.00525154	ENSG00000183495	43	0.126844	0.0108328	ENSG00000113396	74	0.0697455	0.00330573	ENSG00000187416	233	0.215941	0.00197919	ENSG00000143631	23	0.0323488	0.00750332	ENSG00000184005	61	0.0744811	0.00484701	ENSG00000165995	294	0.249153	0.00711644	ENSG00000140836	44	0.136223	0.0272964	ENSG00000151834	81
ENSG00000172572	46	0.0858209	0.0275324	ENSG00000171723	337	0.181769	0.00582332	ENSG00000089876	7	0.029661	0.13595	ENSG00000150361	247	0.238417	0.00184173	ENSG00000175471	281	0.517495	0.00525154	ENSG00000184611	43	0.126844	0.0108328	ENSG00000124721	74	0.0697455	0.00330573	ENSG00000116783	232	0.215014	0.00203678	ENSG00000143951	23	0.0323488	0.00750332	ENSG00000185760	61	0.0744811	0.00484701	ENSG00000104044	293	0.248305	0.00724188	ENSG00000145416	44	0.136223	0.0272964	ENSG00000152578	81
ENSG00000176771	46	0.0858209	0.0275324	ENSG00000091831	337	0.181769	0.00582332	ENSG00000118946	7	0.029661	0.13595	ENSG00000197584	247	0.238417	0.00184173	ENSG00000182463	281	0.517495	0.00525154	ENSG00000185345	43	0.126844	0.0108328	ENSG00000134516	74	0.0697455	0.00330573	ENSG00000140538	232	0.215014	0.00203678	ENSG00000144724	23	0.0323488	0.00750332	ENSG00000196565	61	0.0744811	0.00484701	ENSG00000139364	293	0.248305	0.00724188	ENSG00000147481	44	0.136223	0.0272964	ENSG00000155897	81
ENSG00000177380	46	0.0858209	0.0275324	ENSG00000204965	336	0.18123	0.00591743	ENSG00000130508	7	0.029661	0.13595	ENSG00000002746	245	0.236486	0.00193982	ENSG00000185666	281	0.517495	0.00525154	ENSG00000186094	43	0.126844	0.0108328	ENSG00000144893	74	0.0697455	0.00330573	ENSG00000259030	232	0.215014	0.00203678	ENSG00000147488	23	0.0323488	0.00750332	ENSG00000091831	61	0.0744811	0.00484701	ENSG00000166501	293	0.248305	0.00724188	ENSG00000152402	44	0.136223	0.0272964	ENSG00000171435	81
ENSG00000184408	46	0.0858209	0.0275324	ENSG00000164035	336	0.18123	0.00591743	ENSG00000131558	7	0.029661	0.13595	ENSG00000153064	245	0.236486	0.00193982	ENSG00000198216	281	0.517495	0.00525154	ENSG00000072195	42	0.123894	0.0123243	ENSG00000151388	74	0.0697455	0.00330573	ENSG00000145087	231	0.214087	0.00209605	ENSG00000152061	23	0.0323488	0.00750332	ENSG00000181804	61	0.0744811	0.00484701	ENSG00000166833	293	0.248305	0.00724188	ENSG00000164330	44	0.136223	0.0272964	ENSG00000184005	81
ENSG00000184985	46	0.0858209	0.0275324	ENSG00000219438	336	0.18123	0.00591743	ENSG00000138653	7	0.029661	0.13595	ENSG00000153956	245	0.236486	0.00193982	ENSG00000133401	280	0.515654	0.00535974	ENSG00000120594	42	0.123894	0.0123243	ENSG00000154646	74	0.0697455	0.00330573	ENSG00000169282	230	0.21316	0.00215703	ENSG00000158486	23	0.0323488	0.00750332	ENSG00000197584	61	0.0744811	0.00484701	ENSG00000184611	293	0.248305	0.00724188	ENSG00000165084	44	0.136223	0.0272964	ENSG00000187546	81
ENSG00000196277	46	0.0858209	0.0275324	ENSG00000111700	335	0.18069	0.00601305	ENSG00000141376	7	0.029661	0.13595	ENSG00000185666	245	0.236486	0.00193982	ENSG00000146592	280	0.515654	0.00535974	ENSG00000132142	42	0.123894	0.0123243	ENSG00000165379	74	0.0697455	0.00330573	ENSG00000104447	229	0.212234	0.00221977	ENSG00000164830	23	0.0323488	0.00750332	ENSG00000054654	60	0.0732601	0.00535042	ENSG00000127928	292	0.247458	0.00736951	ENSG00000169851	44	0.136223	0.0272964	ENSG00000206579	81
ENSG00000198793	46	0.0858209	0.0275324	ENSG00000152214	335	0.18069	0.00601305	ENSG00000144229	7	0.029661	0.13595	ENSG00000196565	245	0.236486	0.00193982	ENSG00000184985	280	0.515654	0.00535974	ENSG00000144455	42	0.123894	0.0123243	ENSG00000170959	74	0.0697455	0.00330573	ENSG00000206579	228	0.211307	0.00228433	ENSG00000168038	23	0.0323488	0.00750332	ENSG00000060718	60	0.0732601	0.00535042	ENSG00000150760	292	0.247458	0.00736951	ENSG00000170962	44	0.136223	0.0272964	ENSG00000134532	80
ENSG00000009307	45	0.0839552	0.0304952	ENSG00000151240	334	0.180151	0.00611021	ENSG00000144452	7	0.029661	0.13595	ENSG00000081803	244	0.235521	0.00199081	ENSG00000139364	279	0.513812	0.00547014	ENSG00000145087	42	0.123894	0.0123243	ENSG00000197410	74	0.0697455	0.00330573	ENSG00000141376	227	0.21038	0.00235075	ENSG00000169946	23	0.0323488	0.00750332	ENSG00000134343	60	0.0732601	0.00535042	ENSG00000156113	292	0.247458	0.00736951	ENSG00000178209	44	0.136223	0.0272964	ENSG00000139364	80
ENSG00000038945	45	0.0839552	0.0304952	ENSG00000205754	333	0.179612	0.00620894	ENSG00000145087	7	0.029661	0.13595	ENSG00000133401	243	0.234556	0.00204313	ENSG00000166833	279	0.513812	0.00547014	ENSG00000147202	42	0.123894	0.0123243	ENSG00000253537	74	0.0697455	0.00330573	ENSG00000018236	226	0.209453	0.00241909	ENSG00000182168	23	0.0323488	0.00750332	ENSG00000138759	60	0.0732601	0.00535042	ENSG00000171435	291	0.24661	0.00749939	ENSG00000182732	44	0.136223	0.0272964	ENSG00000165061	80
ENSG00000053747	45	0.0839552	0.0304952	ENSG00000081842	332	0.179072	0.00630925	ENSG00000146648	7	0.029661	0.13595	ENSG00000164199	242	0.233591	0.00209683	ENSG00000184347	279	0.513812	0.00547014	ENSG00000148408	42	0.123894	0.0123243	ENSG00000253953	74	0.0697455	0.00330573	ENSG00000143951	226	0.209453	0.00241909	ENSG00000183783	23	0.0323488	0.00750332	ENSG00000139144	60	0.0732601	0.00535042	ENSG00000187720	291	0.24661	0.00749939	ENSG00000183580	44	0.136223	0.0272964	ENSG00000182463	80
ENSG00000130508	45	0.0839552	0.0304952	ENSG00000101333	332	0.179072	0.00630925	ENSG00000147202	7	0.029661	0.13595	ENSG00000255408	241	0.232625	0.00215193	ENSG00000166960	278	0.511971	0.0055828	ENSG00000151240	42	0.123894	0.0123243	ENSG00000186952	74	0.0697455	0.00330573	ENSG00000146938	226	0.209453	0.00241909	ENSG00000184005	23	0.0323488	0.00750332	ENSG00000144407	60	0.0732601	0.00535042	ENSG00000170745	290	0.245763	0.00763154	ENSG00000184305	44	0.136223	0.0272964	ENSG00000185666	80
ENSG00000146648	45	0.0839552	0.0304952	ENSG00000257046	332	0.179072	0.00630925	ENSG00000148219	7	0.029661	0.13595	ENSG00000145242	240	0.23166	0.00220848	ENSG00000172572	278	0.511971	0.0055828	ENSG00000154864	42	0.123894	0.0123243	ENSG00000137968	73	0.068803	0.00360215	ENSG00000104044	225	0.208526	0.00248941	ENSG00000184185	23	0.0323488	0.00750332	ENSG00000148513	60	0.0732601	0.00535042	ENSG00000206052	290	0.245763	0.00763154	ENSG00000184903	44	0.136223	0.0272964	ENSG00000237515	80
ENSG00000147488	45	0.0839552	0.0304952	ENSG00000150625	331	0.178533	0.00641117	ENSG00000148408	7	0.029661	0.13595	ENSG00000104044	238	0.22973	0.00232606	ENSG00000101680	277	0.510129	0.00569776	ENSG00000167632	42	0.123894	0.0123243	ENSG00000138829	73	0.068803	0.00360215	ENSG00000128918	225	0.208526	0.00248941	ENSG00000184588	23	0.0323488	0.00750332	ENSG00000148848	60	0.0732601	0.00535042	ENSG00000143951	289	0.244915	0.00776601	ENSG00000188738	44	0.136223	0.0272964	ENSG00000219438	80
ENSG00000151952	45	0.0839552	0.0304952	ENSG00000150361	330	0.177994	0.00651473	ENSG00000150760	7	0.029661	0.13595	ENSG00000134516	238	0.22973	0.00232606	ENSG00000187720	277	0.510129	0.00569776	ENSG00000170579	42	0.123894	0.0123243	ENSG00000145113	73	0.068803	0.00360215	ENSG00000131018	225	0.208526	0.00248941	ENSG00000184611	23	0.0323488	0.00750332	ENSG00000152822	60	0.0732601	0.00535042	ENSG00000204962	289	0.244915	0.00776601	ENSG00000251664	44	0.136223	0.0272964	ENSG00000060718	79
ENSG00000154928	45	0.0839552	0.0304952	ENSG00000007174	329	0.177454	0.00661995	ENSG00000151789	7	0.029661	0.13595	ENSG00000152377	238	0.22973	0.00232606	ENSG00000196159	277	0.510129	0.00569776	ENSG00000174473	42	0.123894	0.0123243	ENSG00000146143	73	0.068803	0.00360215	ENSG00000143473	225	0.208526	0.00248941	ENSG00000187672	23	0.0323488	0.00750332	ENSG00000166960	60	0.0732601	0.00535042	ENSG00000114861	288	0.244068	0.00790285	ENSG00000053918	43	0.133127	0.0305519	ENSG00000109452	79
ENSG00000164830	45	0.0839552	0.0304952	ENSG00000091656	329	0.177454	0.00661995	ENSG00000151952	7	0.029661	0.13595	ENSG00000197959	236	0.227799	0.0024499	ENSG00000168038	276	0.508287	0.00581507	ENSG00000184672	42	0.123894	0.0123243	ENSG00000152894	73	0.068803	0.00360215	ENSG00000183783	225	0.208526	0.00248941	ENSG00000188580	23	0.0323488	0.00750332	ENSG00000184611	60	0.0732601	0.00535042	ENSG00000149571	288	0.244068	0.00790285	ENSG00000078328	43	0.133127	0.0305519	ENSG00000127603	79
ENSG00000171735	45	0.0839552	0.0304952	ENSG00000170396	329	0.177454	0.00661995	ENSG00000154678	7	0.029661	0.13595	ENSG00000141376	235	0.226834	0.00251427	ENSG00000153064	275	0.506446	0.00593477	ENSG00000188641	42	0.123894	0.0123243	ENSG00000155011	73	0.068803	0.00360215	ENSG00000184613	224	0.2076	0.00256176	ENSG00000196353	23	0.0323488	0.00750332	ENSG00000185666	60	0.0732601	0.00535042	ENSG00000162105	288	0.244068	0.00790285	ENSG00000086991	43	0.133127	0.0305519	ENSG00000138670	79
ENSG00000175497	45	0.0839552	0.0304952	ENSG00000114861	328	0.176915	0.00672687	ENSG00000163288	7	0.029661	0.13595	ENSG00000171723	235	0.226834	0.00251427	ENSG00000164830	275	0.506446	0.00593477	ENSG00000196482	42	0.123894	0.0123243	ENSG00000169282	73	0.068803	0.00360215	ENSG00000140015	223	0.206673	0.0026362	ENSG00000197410	23	0.0323488	0.00750332	ENSG00000046889	59	0.0720391	0.00590537	ENSG00000182185	288	0.244068	0.00790285	ENSG00000113212	43	0.133127	0.0305519	ENSG00000144893	79
ENSG00000180900	45	0.0839552	0.0304952	ENSG00000133401	328	0.176915	0.00672687	ENSG00000165966	7	0.029661	0.13595	ENSG00000078295	232	0.223938	0.00271767	ENSG00000164035	275	0.506446	0.00593477	ENSG00000204442	42	0.123894	0.0123243	ENSG00000183023	73	0.068803	0.00360215	ENSG00000151388	223	0.206673	0.0026362	ENSG00000259030	23	0.0323488	0.00750332	ENSG00000101972	59	0.0720391	0.00590537	ENSG00000219438	288	0.244068	0.00790285	ENSG00000130635	43	0.133127	0.0305519	ENSG00000170044	79
ENSG00000181355	45	0.0839552	0.0304952	ENSG00000146143	328	0.176915	0.00672687	ENSG00000166748	7	0.029661	0.13595	ENSG00000107736	232	0.223938	0.00271767	ENSG00000164330	274	0.504604	0.00605692	ENSG00000104723	42	0.123894	0.0123243	ENSG00000187546	73	0.068803	0.00360215	ENSG00000152822	223	0.206673	0.0026362	ENSG00000091831	23	0.0323488	0.00750332	ENSG00000107249	59	0.0720391	0.00590537	ENSG00000273079	287	0.24322	0.00804208	ENSG00000143669	43	0.133127	0.0305519	ENSG00000196565	79
ENSG00000184226	45	0.0839552	0.0304952	ENSG00000055609	327	0.176375	0.0068355	ENSG00000169994	7	0.029661	0.13595	ENSG00000132256	231	0.222973	0.00278905	ENSG00000166157	273	0.502762	0.00618155	ENSG00000008710	41	0.120944	0.0140152	ENSG00000273079	73	0.068803	0.00360215	ENSG00000132938	222	0.205746	0.00271279	ENSG00000189283	23	0.0323488	0.00750332	ENSG00000107736	59	0.0720391	0.00590537	ENSG00000155011	286	0.242373	0.00818375	ENSG00000145087	43	0.133127	0.0305519	ENSG00000082397	78
ENSG00000241635	45	0.0839552	0.0304952	ENSG00000086289	327	0.176375	0.0068355	ENSG00000171316	7	0.029661	0.13595	ENSG00000204967	231	0.222973	0.00278905	ENSG00000007174	272	0.500921	0.00630873	ENSG00000088538	41	0.120944	0.0140152	ENSG00000058453	72	0.0678605	0.00392486	ENSG00000137968	222	0.205746	0.00271279	ENSG00000248874	23	0.0323488	0.00750332	ENSG00000140015	59	0.0720391	0.00590537	ENSG00000169744	286	0.242373	0.00818375	ENSG00000146938	43	0.133127	0.0305519	ENSG00000134115	78
ENSG00000253729	45	0.0839552	0.0304952	ENSG00000152953	326	0.175836	0.00694588	ENSG00000172554	7	0.029661	0.13595	ENSG00000050767	229	0.221042	0.00293749	ENSG00000112137	272	0.500921	0.00630873	ENSG00000112541	41	0.120944	0.0140152	ENSG00000102452	72	0.0678605	0.00392486	ENSG00000138670	222	0.205746	0.00271279	ENSG00000008710	22	0.0309423	0.00981161	ENSG00000146592	59	0.0720391	0.00590537	ENSG00000170044	286	0.242373	0.00818375	ENSG00000148848	43	0.133127	0.0305519	ENSG00000152214	78
ENSG00000021645	44	0.0820896	0.0337622	ENSG00000128815	325	0.175297	0.00705803	ENSG00000175471	7	0.029661	0.13595	ENSG00000182463	228	0.220077	0.00301464	ENSG00000151834	271	0.499079	0.0064385	ENSG00000112852	41	0.120944	0.0140152	ENSG00000107736	72	0.0678605	0.00392486	ENSG00000166157	222	0.205746	0.00271279	ENSG00000058453	22	0.0309423	0.00981161	ENSG00000150625	59	0.0720391	0.00590537	ENSG00000132938	285	0.241525	0.00832791	ENSG00000152061	43	0.133127	0.0305519	ENSG00000156218	78
ENSG00000050767	44	0.0820896	0.0337622	ENSG00000105877	324	0.174757	0.00717199	ENSG00000177239	7	0.029661	0.13595	ENSG00000107249	227	0.219112	0.00309381	ENSG00000078018	270	0.497238	0.00657092	ENSG00000113205	41	0.120944	0.0140152	ENSG00000120594	72	0.0678605	0.00392486	ENSG00000184588	222	0.205746	0.00271279	ENSG00000067715	22	0.0309423	0.00981161	ENSG00000165379	59	0.0720391	0.00590537	ENSG00000152894	285	0.241525	0.00832791	ENSG00000163359	43	0.133127	0.0305519	ENSG00000166960	78
ENSG00000065526	44	0.0820896	0.0337622	ENSG00000141564	324	0.174757	0.00717199	ENSG00000178568	7	0.029661	0.13595	ENSG00000145087	227	0.219112	0.00309381	ENSG00000152495	270	0.497238	0.00657092	ENSG00000115760	41	0.120944	0.0140152	ENSG00000145087	72	0.0678605	0.00392486	ENSG00000104059	220	0.203892	0.00287266	ENSG00000071242	22	0.0309423	0.00981161	ENSG00000169282	59	0.0720391	0.00590537	ENSG00000254221	285	0.241525	0.00832791	ENSG00000164741	43	0.133127	0.0305519	ENSG00000197826	78
ENSG00000075213	44	0.0820896	0.0337622	ENSG00000156218	324	0.174757	0.00717199	ENSG00000185532	7	0.029661	0.13595	ENSG00000102935	226	0.218147	0.00317506	ENSG00000170381	270	0.497238	0.00657092	ENSG00000132932	41	0.120944	0.0140152	ENSG00000147488	72	0.0678605	0.00392486	ENSG00000138759	219	0.202966	0.00295607	ENSG00000107611	22	0.0309423	0.00981161	ENSG00000170381	59	0.0720391	0.00590537	ENSG00000165061	284	0.240678	0.0084746	ENSG00000169855	43	0.133127	0.0305519	ENSG00000095777	77
ENSG00000107518	44	0.0820896	0.0337622	ENSG00000038945	323	0.174218	0.00728777	ENSG00000185666	7	0.029661	0.13595	ENSG00000165084	226	0.218147	0.00317506	ENSG00000141376	269	0.495396	0.00670603	ENSG00000140009	41	0.120944	0.0140152	ENSG00000151240	72	0.0678605	0.00392486	ENSG00000155511	219	0.202966	0.00295607	ENSG00000111700	22	0.0309423	0.00981161	ENSG00000175894	59	0.0720391	0.00590537	ENSG00000147488	283	0.239831	0.00862386	ENSG00000170558	43	0.133127	0.0305519	ENSG00000104059	77
ENSG00000138650	44	0.0820896	0.0337622	ENSG00000128918	320	0.1726	0.00764639	ENSG00000188107	7	0.029661	0.13595	ENSG00000173157	223	0.215251	0.0034318	ENSG00000151025	269	0.495396	0.00670603	ENSG00000141837	41	0.120944	0.0140152	ENSG00000154358	72	0.0678605	0.00392486	ENSG00000167281	219	0.202966	0.00295607	ENSG00000114841	22	0.0309423	0.00981161	ENSG00000183023	59	0.0720391	0.00590537	ENSG00000164330	283	0.239831	0.00862386	ENSG00000173230	43	0.133127	0.0305519	ENSG00000167281	77
ENSG00000144455	44	0.0820896	0.0337622	ENSG00000254221	320	0.1726	0.00764639	ENSG00000188641	7	0.029661	0.13595	ENSG00000116183	220	0.212355	0.00370926	ENSG00000151150	269	0.495396	0.00670603	ENSG00000144724	41	0.120944	0.0140152	ENSG00000155816	72	0.0678605	0.00392486	ENSG00000197826	219	0.202966	0.00295607	ENSG00000115896	22	0.0309423	0.00981161	ENSG00000183783	59	0.0720391	0.00590537	ENSG00000177182	283	0.239831	0.00862386	ENSG00000173482	43	0.133127	0.0305519	ENSG00000181234	77
ENSG00000145242	44	0.0820896	0.0337622	ENSG00000107736	318	0.171521	0.00789517	ENSG00000196090	7	0.029661	0.13595	ENSG00000138829	220	0.212355	0.00370926	ENSG00000177182	269	0.495396	0.00670603	ENSG00000166157	41	0.120944	0.0140152	ENSG00000162599	72	0.0678605	0.00392486	ENSG00000101972	218	0.202039	0.00304189	ENSG00000118997	22	0.0309423	0.00981161	ENSG00000196482	59	0.0720391	0.00590537	ENSG00000116783	282	0.238983	0.00877574	ENSG00000177694	43	0.133127	0.0305519	ENSG00000187720	77
ENSG00000149571	44	0.0820896	0.0337622	ENSG00000137968	317	0.170982	0.00802257	ENSG00000196277	7	0.029661	0.13595	ENSG00000145191	220	0.212355	0.00370926	ENSG00000095777	268	0.493554	0.0068439	ENSG00000170381	41	0.120944	0.0140152	ENSG00000170396	72	0.0678605	0.00392486	ENSG00000112137	218	0.202039	0.00304189	ENSG00000122584	22	0.0309423	0.00981161	ENSG00000164035	59	0.0720391	0.00590537	ENSG00000124721	282	0.238983	0.00877574	ENSG00000182674	43	0.133127	0.0305519	ENSG00000039139	76
ENSG00000184672	44	0.0820896	0.0337622	ENSG00000149403	317	0.170982	0.00802257	ENSG00000198216	7	0.029661	0.13595	ENSG00000182256	219	0.21139	0.00380664	ENSG00000114861	268	0.493554	0.0068439	ENSG00000172260	41	0.120944	0.0140152	ENSG00000121879	71	0.066918	0.00427614	ENSG00000153064	217	0.201112	0.00313019	ENSG00000132932	22	0.0309423	0.00981161	ENSG00000182185	59	0.0720391	0.00590537	ENSG00000144366	282	0.238983	0.00877574	ENSG00000183495	43	0.133127	0.0305519	ENSG00000042832	76
ENSG00000188738	44	0.0820896	0.0337622	ENSG00000150760	317	0.170982	0.00802257	ENSG00000213281	7	0.029661	0.13595	ENSG00000122584	218	0.210425	0.00390656	ENSG00000145191	268	0.493554	0.0068439	ENSG00000172554	41	0.120944	0.0140152	ENSG00000133401	71	0.066918	0.00427614	ENSG00000170396	217	0.201112	0.00313019	ENSG00000137672	22	0.0309423	0.00981161	ENSG00000058453	58	0.0708181	0.00651703	ENSG00000259030	282	0.238983	0.00877574	ENSG00000184613	43	0.133127	0.0305519	ENSG00000091656	76
ENSG00000113448	43	0.0802239	0.0373621	ENSG00000170745	317	0.170982	0.00802257	ENSG00000083067	6	0.0254237	0.196823	ENSG00000171435	218	0.210425	0.00390656	ENSG00000204970	268	0.493554	0.0068439	ENSG00000182050	41	0.120944	0.0140152	ENSG00000169436	71	0.066918	0.00427614	ENSG00000198216	217	0.201112	0.00313019	ENSG00000138162	22	0.0309423	0.00981161	ENSG00000111215	58	0.0708181	0.00651703	ENSG00000183454	281	0.238136	0.00893028	ENSG00000185345	43	0.133127	0.0305519	ENSG00000111700	76
ENSG00000137672	43	0.0802239	0.0373621	ENSG00000116783	316	0.170442	0.008152	ENSG00000104044	6	0.0254237	0.196823	ENSG00000248874	218	0.210425	0.00390656	ENSG00000148498	266	0.489871	0.00712812	ENSG00000182732	41	0.120944	0.0140152	ENSG00000198216	71	0.066918	0.00427614	ENSG00000168038	216	0.200185	0.00322103	ENSG00000142611	22	0.0309423	0.00981161	ENSG00000118997	58	0.0708181	0.00651703	ENSG00000204961	281	0.238136	0.00893028	ENSG00000185736	43	0.133127	0.0305519	ENSG00000169851	76
ENSG00000148400	43	0.0802239	0.0373621	ENSG00000183783	316	0.170442	0.008152	ENSG00000128573	6	0.0254237	0.196823	ENSG00000046889	216	0.208494	0.00411434	ENSG00000178031	266	0.489871	0.00712812	ENSG00000183914	41	0.120944	0.0140152	ENSG00000204962	71	0.066918	0.00427614	ENSG00000133401	215	0.199259	0.00331449	ENSG00000146143	22	0.0309423	0.00981161	ENSG00000138653	58	0.0708181	0.00651703	ENSG00000151388	280	0.237288	0.00908753	ENSG00000185774	43	0.133127	0.0305519	ENSG00000172572	76
ENSG00000154864	43	0.0802239	0.0373621	ENSG00000259030	316	0.170442	0.008152	ENSG00000128918	6	0.0254237	0.196823	ENSG00000069020	215	0.207529	0.00422233	ENSG00000156475	265	0.488029	0.00727458	ENSG00000184613	41	0.120944	0.0140152	ENSG00000206052	71	0.066918	0.00427614	ENSG00000196565	215	0.199259	0.00331449	ENSG00000148513	22	0.0309423	0.00981161	ENSG00000144218	58	0.0708181	0.00651703	ENSG00000154646	280	0.237288	0.00908753	ENSG00000196277	43	0.133127	0.0305519	ENSG00000198589	76
ENSG00000155052	43	0.0802239	0.0373621	ENSG00000204963	315	0.169903	0.00828352	ENSG00000130226	6	0.0254237	0.196823	ENSG00000140015	215	0.207529	0.00422233	ENSG00000163554	265	0.488029	0.00727458	ENSG00000198793	41	0.120944	0.0140152	ENSG00000104044	70	0.0659755	0.00465851	ENSG00000144218	214	0.198332	0.00341064	ENSG00000151025	22	0.0309423	0.00981161	ENSG00000150361	58	0.0708181	0.00651703	ENSG00000155511	280	0.237288	0.00908753	ENSG00000250588	43	0.133127	0.0305519	ENSG00000205754	76
ENSG00000164068	43	0.0802239	0.0373621	ENSG00000127603	313	0.168824	0.00855291	ENSG00000132932	6	0.0254237	0.196823	ENSG00000091656	214	0.206564	0.00433314	ENSG00000165659	264	0.486188	0.00742402	ENSG00000257335	41	0.120944	0.0140152	ENSG00000140015	70	0.0659755	0.00465851	ENSG00000151240	214	0.198332	0.00341064	ENSG00000152578	22	0.0309423	0.00981161	ENSG00000151025	58	0.0708181	0.00651703	ENSG00000262576	280	0.237288	0.00908753	ENSG00000170624	43	0.133127	0.0305519	ENSG00000257046	76
ENSG00000185345	43	0.0802239	0.0373621	ENSG00000136928	312	0.168285	0.00869085	ENSG00000133019	6	0.0254237	0.196823	ENSG00000138759	214	0.206564	0.00433314	ENSG00000206190	264	0.486188	0.00742402	ENSG00000005339	40	0.117994	0.015931	ENSG00000151025	70	0.0659755	0.00465851	ENSG00000142611	213	0.197405	0.00350957	ENSG00000154646	22	0.0309423	0.00981161	ENSG00000153956	58	0.0708181	0.00651703	ENSG00000231171	280	0.237288	0.00908753	ENSG00000006788	42	0.130031	0.0341745	ENSG00000086289	75
ENSG00000187323	43	0.0802239	0.0373621	ENSG00000156103	312	0.168285	0.00869085	ENSG00000134115	6	0.0254237	0.196823	ENSG00000156218	214	0.206564	0.00433314	ENSG00000118946	263	0.484346	0.00757651	ENSG00000069667	40	0.117994	0.015931	ENSG00000152214	70	0.0659755	0.00465851	ENSG00000149403	213	0.197405	0.00350957	ENSG00000164176	22	0.0309423	0.00981161	ENSG00000156218	58	0.0708181	0.00651703	ENSG00000257335	279	0.236441	0.00924754	ENSG00000114279	42	0.130031	0.0341745	ENSG00000107249	75
ENSG00000204740	43	0.0802239	0.0373621	ENSG00000170044	312	0.168285	0.00869085	ENSG00000139915	6	0.0254237	0.196823	ENSG00000188906	214	0.206564	0.00433314	ENSG00000136928	263	0.484346	0.00757651	ENSG00000073910	40	0.117994	0.015931	ENSG00000152953	70	0.0659755	0.00465851	ENSG00000155966	212	0.196478	0.00361134	ENSG00000164741	22	0.0309423	0.00981161	ENSG00000166206	58	0.0708181	0.00651703	ENSG00000086289	278	0.235593	0.00941035	ENSG00000126733	42	0.130031	0.0341745	ENSG00000131018	75
ENSG00000253350	43	0.0802239	0.0373621	ENSG00000071242	311	0.167745	0.00883101	ENSG00000140538	6	0.0254237	0.196823	ENSG00000204965	214	0.206564	0.00433314	ENSG00000151276	263	0.484346	0.00757651	ENSG00000111215	40	0.117994	0.015931	ENSG00000154655	70	0.0659755	0.00465851	ENSG00000183454	212	0.196478	0.00361134	ENSG00000167633	22	0.0309423	0.00981161	ENSG00000167281	58	0.0708181	0.00651703	ENSG00000116183	278	0.235593	0.00941035	ENSG00000140009	42	0.130031	0.0341745	ENSG00000155011	75
ENSG00000072657	42	0.0783582	0.0413265	ENSG00000101746	311	0.167745	0.00883101	ENSG00000146592	6	0.0254237	0.196823	ENSG00000146938	211	0.203668	0.00468331	ENSG00000039139	262	0.482505	0.00773209	ENSG00000136011	40	0.117994	0.015931	ENSG00000154928	70	0.0659755	0.00465851	ENSG00000148848	209	0.193698	0.00393459	ENSG00000168959	22	0.0309423	0.00981161	ENSG00000179104	58	0.0708181	0.00651703	ENSG00000144218	278	0.235593	0.00941035	ENSG00000140015	42	0.130031	0.0341745	ENSG00000167346	75
ENSG00000088538	42	0.0783582	0.0413265	ENSG00000183032	311	0.167745	0.00883101	ENSG00000147485	6	0.0254237	0.196823	ENSG00000255872	211	0.203668	0.00468331	ENSG00000077092	262	0.482505	0.00773209	ENSG00000142611	40	0.117994	0.015931	ENSG00000137872	69	0.065033	0.00507465	ENSG00000002746	208	0.192771	0.0040486	ENSG00000169744	22	0.0309423	0.00981161	ENSG00000186439	58	0.0708181	0.00651703	ENSG00000157423	278	0.235593	0.00941035	ENSG00000144407	42	0.130031	0.0341745	ENSG00000197959	75
ENSG00000101972	42	0.0783582	0.0413265	ENSG00000255872	311	0.167745	0.00883101	ENSG00000147488	6	0.0254237	0.196823	ENSG00000071242	209	0.201737	0.0049323	ENSG00000204969	262	0.482505	0.00773209	ENSG00000145416	40	0.117994	0.015931	ENSG00000156475	69	0.065033	0.00507465	ENSG00000122584	207	0.191844	0.0041659	ENSG00000169994	22	0.0309423	0.00981161	ENSG00000009694	57	0.0695971	0.00719109	ENSG00000101680	277	0.234746	0.00957601	ENSG00000146648	42	0.130031	0.0341745	ENSG00000107736	74
ENSG00000104044	42	0.0783582	0.0413265	ENSG00000148848	308	0.166127	0.00926511	ENSG00000151240	6	0.0254237	0.196823	ENSG00000081842	209	0.201737	0.0049323	ENSG00000182185	262	0.482505	0.00773209	ENSG00000149403	40	0.117994	0.015931	ENSG00000165966	69	0.065033	0.00507465	ENSG00000167346	206	0.190918	0.00428656	ENSG00000170381	22	0.0309423	0.00981161	ENSG00000104044	57	0.0695971	0.00719109	ENSG00000138696	277	0.234746	0.00957601	ENSG00000147202	42	0.130031	0.0341745	ENSG00000050767	73
ENSG00000112530	42	0.0783582	0.0413265	ENSG00000197410	307	0.165588	0.00941447	ENSG00000151276	6	0.0254237	0.196823	ENSG00000133958	209	0.201737	0.0049323	ENSG00000169282	261	0.480663	0.00789085	ENSG00000149571	40	0.117994	0.015931	ENSG00000166501	69	0.065033	0.00507465	ENSG00000091656	205	0.189991	0.0044107	ENSG00000170962	22	0.0309423	0.00981161	ENSG00000128918	57	0.0695971	0.00719109	ENSG00000082397	276	0.233898	0.00974458	ENSG00000148498	42	0.130031	0.0341745	ENSG00000071242	73
ENSG00000115423	42	0.0783582	0.0413265	ENSG00000069020	306	0.165049	0.00956623	ENSG00000151338	6	0.0254237	0.196823	ENSG00000104447	208	0.200772	0.0050617	ENSG00000130635	259	0.47698	0.0082181	ENSG00000153956	40	0.117994	0.015931	ENSG00000196126	69	0.065033	0.00507465	ENSG00000136928	205	0.189991	0.0044107	ENSG00000175600	22	0.0309423	0.00981161	ENSG00000157680	57	0.0695971	0.00719109	ENSG00000155849	276	0.233898	0.00974458	ENSG00000165659	42	0.130031	0.0341745	ENSG00000101333	73
ENSG00000131558	42	0.0783582	0.0413265	ENSG00000262576	306	0.165049	0.00956623	ENSG00000152402	6	0.0254237	0.196823	ENSG00000151388	208	0.200772	0.0050617	ENSG00000157985	259	0.47698	0.0082181	ENSG00000159450	40	0.117994	0.015931	ENSG00000007174	68	0.0640905	0.00552751	ENSG00000176769	205	0.189991	0.0044107	ENSG00000181355	22	0.0309423	0.00981161	ENSG00000169744	57	0.0695971	0.00719109	ENSG00000127603	275	0.233051	0.0099161	ENSG00000166748	42	0.130031	0.0341745	ENSG00000105877	73
ENSG00000134532	42	0.0783582	0.0413265	ENSG00000067798	305	0.164509	0.00972042	ENSG00000153064	6	0.0254237	0.196823	ENSG00000183032	208	0.200772	0.0050617	ENSG00000197410	259	0.47698	0.0082181	ENSG00000173406	40	0.117994	0.015931	ENSG00000039139	68	0.0640905	0.00552751	ENSG00000101680	203	0.188137	0.00466977	ENSG00000182463	22	0.0309423	0.00981161	ENSG00000184408	57	0.0695971	0.00719109	ENSG00000173157	273	0.231356	0.0102682	ENSG00000169744	42	0.130031	0.0341745	ENSG00000116783	73
ENSG00000148948	42	0.0783582	0.0413265	ENSG00000127928	305	0.164509	0.00972042	ENSG00000153956	6	0.0254237	0.196823	ENSG00000165659	206	0.198842	0.00533076	ENSG00000198589	259	0.47698	0.0082181	ENSG00000189108	40	0.117994	0.015931	ENSG00000086991	68	0.0640905	0.00552751	ENSG00000164330	203	0.188137	0.00466977	ENSG00000183166	22	0.0309423	0.00981161	ENSG00000206052	57	0.0695971	0.00719109	ENSG00000253910	273	0.231356	0.0102682	ENSG00000173821	42	0.130031	0.0341745	ENSG00000124721	73
ENSG00000156011	42	0.0783582	0.0413265	ENSG00000050767	304	0.16397	0.00987708	ENSG00000154654	6	0.0254237	0.196823	ENSG00000147246	205	0.197876	0.0054706	ENSG00000255408	259	0.47698	0.0082181	ENSG00000241635	40	0.117994	0.015931	ENSG00000116183	68	0.0640905	0.00552751	ENSG00000237515	203	0.188137	0.00466977	ENSG00000197959	22	0.0309423	0.00981161	ENSG00000187416	57	0.0695971	0.00719109	ENSG00000167281	272	0.230508	0.0104489	ENSG00000176769	42	0.130031	0.0341745	ENSG00000137672	73
ENSG00000164330	42	0.0783582	0.0413265	ENSG00000166157	304	0.16397	0.00987708	ENSG00000155093	6	0.0254237	0.196823	ENSG00000170745	205	0.197876	0.0054706	ENSG00000133958	258	0.475138	0.00838673	ENSG00000048052	39	0.115044	0.0181003	ENSG00000130635	68	0.0640905	0.00552751	ENSG00000146592	201	0.186284	0.00494395	ENSG00000237515	22	0.0309423	0.00981161	ENSG00000071242	56	0.0683761	0.00793376	ENSG00000077092	271	0.229661	0.0106328	ENSG00000178031	42	0.130031	0.0341745	ENSG00000259030	73
ENSG00000169994	42	0.0783582	0.0413265	ENSG00000082397	302	0.162891	0.010198	ENSG00000155511	6	0.0254237	0.196823	ENSG00000077092	204	0.196911	0.0056141	ENSG00000150760	258	0.475138	0.00838673	ENSG00000139364	39	0.115044	0.0181003	ENSG00000138653	68	0.0640905	0.00552751	ENSG00000150625	201	0.186284	0.00494395	ENSG00000253305	22	0.0309423	0.00981161	ENSG00000141564	56	0.0683761	0.00793376	ENSG00000147724	271	0.229661	0.0106328	ENSG00000181722	42	0.130031	0.0341745	ENSG00000060709	72
ENSG00000170962	42	0.0783582	0.0413265	ENSG00000124721	302	0.162891	0.010198	ENSG00000155849	6	0.0254237	0.196823	ENSG00000179104	204	0.196911	0.0056141	ENSG00000167281	258	0.475138	0.00838673	ENSG00000151789	39	0.115044	0.0181003	ENSG00000141837	68	0.0640905	0.00552751	ENSG00000235531	201	0.186284	0.00494395	ENSG00000253846	22	0.0309423	0.00981161	ENSG00000151388	56	0.0683761	0.00793376	ENSG00000255872	271	0.229661	0.0106328	ENSG00000182463	42	0.130031	0.0341745	ENSG00000122584	72
ENSG00000182667	42	0.0783582	0.0413265	ENSG00000167346	302	0.162891	0.010198	ENSG00000156011	6	0.0254237	0.196823	ENSG00000145147	204	0.196911	0.0056141	ENSG00000085276	257	0.473297	0.00855878	ENSG00000154678	39	0.115044	0.0181003	ENSG00000143631	68	0.0640905	0.00552751	ENSG00000165995	199	0.18443	0.00523411	ENSG00000145147	22	0.0309423	0.00981161	ENSG00000165995	56	0.0683761	0.00793376	ENSG00000101746	269	0.227966	0.0110102	ENSG00000182667	42	0.130031	0.0341745	ENSG00000127928	72
ENSG00000234745	42	0.0783582	0.0413265	ENSG00000231171	302	0.162891	0.010198	ENSG00000156687	6	0.0254237	0.196823	ENSG00000183580	203	0.195946	0.00576135	ENSG00000141837	257	0.473297	0.00855878	ENSG00000164330	39	0.115044	0.0181003	ENSG00000147724	68	0.0640905	0.00552751	ENSG00000273079	199	0.18443	0.00523411	ENSG00000148655	22	0.0309423	0.00981161	ENSG00000178031	56	0.0683761	0.00793376	ENSG00000149403	269	0.227966	0.0110102	ENSG00000183914	42	0.130031	0.0341745	ENSG00000128918	72
ENSG00000008300	41	0.0764925	0.0456891	ENSG00000155511	300	0.161812	0.0105292	ENSG00000157168	6	0.0254237	0.196823	ENSG00000196159	203	0.195946	0.00576135	ENSG00000171723	257	0.473297	0.00855878	ENSG00000165995	39	0.115044	0.0181003	ENSG00000155511	68	0.0640905	0.00552751	ENSG00000046889	197	0.182576	0.00554116	ENSG00000163116	22	0.0309423	0.00981161	ENSG00000182168	56	0.0683761	0.00793376	ENSG00000104059	266	0.225424	0.0116015	ENSG00000184985	42	0.130031	0.0341745	ENSG00000151240	72
ENSG00000040731	41	0.0764925	0.0456891	ENSG00000042832	299	0.161273	0.0106988	ENSG00000157680	6	0.0254237	0.196823	ENSG00000141564	202	0.194981	0.00591245	ENSG00000183454	257	0.473297	0.00855878	ENSG00000169933	39	0.115044	0.0181003	ENSG00000157680	68	0.0640905	0.00552751	ENSG00000075884	197	0.182576	0.00554116	ENSG00000046889	21	0.0295359	0.012802	ENSG00000197410	56	0.0683761	0.00793376	ENSG00000166157	266	0.225424	0.0116015	ENSG00000197959	42	0.130031	0.0341745	ENSG00000154655	72
ENSG00000143473	41	0.0764925	0.0456891	ENSG00000151388	299	0.161273	0.0106988	ENSG00000157985	6	0.0254237	0.196823	ENSG00000151914	201	0.194015	0.00606751	ENSG00000188906	257	0.473297	0.00855878	ENSG00000178965	39	0.115044	0.0181003	ENSG00000165659	68	0.0640905	0.00552751	ENSG00000083857	197	0.182576	0.00554116	ENSG00000069020	21	0.0295359	0.012802	ENSG00000250120	56	0.0683761	0.00793376	ENSG00000105877	265	0.224576	0.0118055	ENSG00000198788	42	0.130031	0.0341745	ENSG00000175894	72
ENSG00000144218	41	0.0764925	0.0456891	ENSG00000148408	298	0.160734	0.0108712	ENSG00000165379	6	0.0254237	0.196823	ENSG00000165995	199	0.192085	0.0063899	ENSG00000118997	256	0.471455	0.00873434	ENSG00000183783	39	0.115044	0.0181003	ENSG00000169946	68	0.0640905	0.00552751	ENSG00000069020	196	0.18165	0.00570132	ENSG00000075884	21	0.0295359	0.012802	ENSG00000253537	56	0.0683761	0.00793376	ENSG00000112530	265	0.224576	0.0118055	ENSG00000242515	42	0.130031	0.0341745	ENSG00000179104	72
ENSG00000145526	41	0.0764925	0.0456891	ENSG00000144893	297	0.160194	0.0110462	ENSG00000166960	6	0.0254237	0.196823	ENSG00000186472	199	0.192085	0.0063899	ENSG00000138696	255	0.469613	0.00891345	ENSG00000197694	39	0.115044	0.0181003	ENSG00000178031	68	0.0640905	0.00552751	ENSG00000141837	196	0.18165	0.00570132	ENSG00000081479	21	0.0295359	0.012802	ENSG00000039139	55	0.0671551	0.00875189	ENSG00000134532	265	0.224576	0.0118055	ENSG00000131374	41	0.126935	0.0382023	ENSG00000115762	71
ENSG00000151276	41	0.0764925	0.0456891	ENSG00000167633	297	0.160194	0.0110462	ENSG00000169760	6	0.0254237	0.196823	ENSG00000156011	198	0.19112	0.00655745	ENSG00000197959	255	0.469613	0.00891345	ENSG00000273079	39	0.115044	0.0181003	ENSG00000182168	68	0.0640905	0.00552751	ENSG00000177182	196	0.18165	0.00570132	ENSG00000081803	21	0.0295359	0.012802	ENSG00000114861	55	0.0671551	0.00875189	ENSG00000138670	265	0.224576	0.0118055	ENSG00000139144	41	0.126935	0.0382023	ENSG00000069020	70
ENSG00000162670	41	0.0764925	0.0456891	ENSG00000206052	297	0.160194	0.0110462	ENSG00000169946	6	0.0254237	0.196823	ENSG00000204963	198	0.19112	0.00655745	ENSG00000069020	254	0.467772	0.0090962	ENSG00000090920	38	0.112094	0.0205552	ENSG00000183662	68	0.0640905	0.00552751	ENSG00000154646	195	0.180723	0.00586607	ENSG00000085276	21	0.0295359	0.012802	ENSG00000115423	55	0.0671551	0.00875189	ENSG00000152495	265	0.224576	0.0118055	ENSG00000140538	41	0.126935	0.0382023	ENSG00000146938	70
ENSG00000171094	41	0.0764925	0.0456891	ENSG00000139144	296	0.159655	0.0112241	ENSG00000170579	6	0.0254237	0.196823	ENSG00000129682	197	0.190154	0.00672938	ENSG00000081803	254	0.467772	0.0090962	ENSG00000101191	38	0.112094	0.0205552	ENSG00000204961	68	0.0640905	0.00552751	ENSG00000078018	193	0.178869	0.00620988	ENSG00000101746	21	0.0295359	0.012802	ENSG00000133083	55	0.0671551	0.00875189	ENSG00000154864	265	0.224576	0.0118055	ENSG00000151240	41	0.126935	0.0382023	ENSG00000204970	70
ENSG00000171435	41	0.0764925	0.0456891	ENSG00000165061	295	0.159115	0.0114049	ENSG00000173068	6	0.0254237	0.196823	ENSG00000009694	196	0.189189	0.00690581	ENSG00000050767	253	0.46593	0.00928267	ENSG00000106536	38	0.112094	0.0205552	ENSG00000248874	68	0.0640905	0.00552751	ENSG00000170044	193	0.178869	0.00620988	ENSG00000104059	21	0.0295359	0.012802	ENSG00000151834	55	0.0671551	0.00875189	ENSG00000184985	265	0.224576	0.0118055	ENSG00000157168	41	0.126935	0.0382023	ENSG00000133958	69
ENSG00000177182	41	0.0764925	0.0456891	ENSG00000253910	294	0.158576	0.0115885	ENSG00000173406	6	0.0254237	0.196823	ENSG00000151240	196	0.189189	0.00690581	ENSG00000144406	253	0.46593	0.00928267	ENSG00000129682	38	0.112094	0.0205552	ENSG00000067798	67	0.063148	0.00602026	ENSG00000181804	193	0.178869	0.00620988	ENSG00000104447	21	0.0295359	0.012802	ENSG00000162687	55	0.0671551	0.00875189	ENSG00000206190	265	0.224576	0.0118055	ENSG00000164068	41	0.126935	0.0382023	ENSG00000158486	69
ENSG00000186487	41	0.0764925	0.0456891	ENSG00000138696	293	0.158037	0.0117751	ENSG00000175497	6	0.0254237	0.196823	ENSG00000155657	196	0.189189	0.00690581	ENSG00000152894	253	0.46593	0.00928267	ENSG00000133019	38	0.112094	0.0205552	ENSG00000138670	67	0.063148	0.00602026	ENSG00000204970	192	0.177943	0.00638921	ENSG00000112530	21	0.0295359	0.012802	ENSG00000166157	55	0.0671551	0.00875189	ENSG00000213931	265	0.224576	0.0118055	ENSG00000172264	41	0.126935	0.0382023	ENSG00000196104	69
ENSG00000018236	40	0.0746269	0.0504867	ENSG00000176769	293	0.158037	0.0117751	ENSG00000179104	6	0.0254237	0.196823	ENSG00000058453	193	0.186293	0.00746326	ENSG00000188803	253	0.46593	0.00928267	ENSG00000133703	38	0.112094	0.0205552	ENSG00000171723	67	0.063148	0.00602026	ENSG00000050767	190	0.176089	0.00676342	ENSG00000114279	21	0.0295359	0.012802	ENSG00000172572	55	0.0671551	0.00875189	ENSG00000250120	264	0.223729	0.0120131	ENSG00000183715	41	0.126935	0.0382023	ENSG00000164035	69
ENSG00000058091	40	0.0746269	0.0504867	ENSG00000133958	292	0.157497	0.0119646	ENSG00000179603	6	0.0254237	0.196823	ENSG00000148408	191	0.184363	0.00785961	ENSG00000137672	252	0.464088	0.00947291	ENSG00000137672	38	0.112094	0.0205552	ENSG00000116783	66	0.0622055	0.00655638	ENSG00000204969	190	0.176089	0.00676342	ENSG00000128731	21	0.0295359	0.012802	ENSG00000183091	55	0.0671551	0.00875189	ENSG00000188803	264	0.223729	0.0120131	ENSG00000187546	41	0.126935	0.0382023	ENSG00000007174	68
ENSG00000104884	40	0.0746269	0.0504867	ENSG00000204962	292	0.157497	0.0119646	ENSG00000184304	6	0.0254237	0.196823	ENSG00000148848	191	0.184363	0.00785961	ENSG00000162599	252	0.464088	0.00947291	ENSG00000138162	38	0.112094	0.0205552	ENSG00000151276	66	0.0622055	0.00655638	ENSG00000105877	188	0.174235	0.00715936	ENSG00000133083	21	0.0295359	0.012802	ENSG00000197959	55	0.0671551	0.00875189	ENSG00000130508	263	0.222881	0.0122243	ENSG00000188641	41	0.126935	0.0382023	ENSG00000086991	68
ENSG00000112232	40	0.0746269	0.0504867	ENSG00000054654	291	0.156958	0.0121572	ENSG00000185345	6	0.0254237	0.196823	ENSG00000152214	191	0.184363	0.00785961	ENSG00000042832	251	0.462247	0.00966701	ENSG00000148948	38	0.112094	0.0205552	ENSG00000185666	66	0.0622055	0.00655638	ENSG00000116147	188	0.174235	0.00715936	ENSG00000137968	21	0.0295359	0.012802	ENSG00000237515	55	0.0671551	0.00875189	ENSG00000154358	263	0.222881	0.0122243	ENSG00000198793	41	0.126935	0.0382023	ENSG00000144406	68
ENSG00000113396	40	0.0746269	0.0504867	ENSG00000077092	291	0.156958	0.0121572	ENSG00000187672	6	0.0254237	0.196823	ENSG00000138696	190	0.183398	0.00806559	ENSG00000135218	250	0.460405	0.00986505	ENSG00000152061	38	0.112094	0.0205552	ENSG00000196218	66	0.0622055	0.00655638	ENSG00000141564	188	0.174235	0.00715936	ENSG00000149403	21	0.0295359	0.012802	ENSG00000253953	55	0.0671551	0.00875189	ENSG00000187546	262	0.222034	0.0124393	ENSG00000069020	40	0.123839	0.0426764	ENSG00000170381	68
ENSG00000117114	40	0.0746269	0.0504867	ENSG00000132256	291	0.156958	0.0121572	ENSG00000197959	6	0.0254237	0.196823	ENSG00000067798	189	0.182432	0.00827695	ENSG00000181143	250	0.460405	0.00986505	ENSG00000152578	38	0.112094	0.0205552	ENSG00000259030	66	0.0622055	0.00655638	ENSG00000071242	187	0.173309	0.00736587	ENSG00000149531	21	0.0295359	0.012802	ENSG00000137672	54	0.0659341	0.00965298	ENSG00000111215	261	0.221186	0.012658	ENSG00000109536	40	0.123839	0.0426764	ENSG00000188906	68
ENSG00000128573	40	0.0746269	0.0504867	ENSG00000179104	290	0.156419	0.0123529	ENSG00000198788	6	0.0254237	0.196823	ENSG00000204962	189	0.182432	0.00827695	ENSG00000204967	250	0.460405	0.00986505	ENSG00000164830	38	0.112094	0.0205552	ENSG00000055609	65	0.061263	0.0071396	ENSG00000106571	187	0.173309	0.00736587	ENSG00000150625	21	0.0295359	0.012802	ENSG00000140836	54	0.0659341	0.00965298	ENSG00000144406	261	0.221186	0.012658	ENSG00000112530	40	0.123839	0.0426764	ENSG00000204956	68
ENSG00000139364	40	0.0746269	0.0504867	ENSG00000205038	289	0.155879	0.0125517	ENSG00000272781	6	0.0254237	0.196823	ENSG00000104059	187	0.180502	0.0087164	ENSG00000179104	249	0.458564	0.0100671	ENSG00000170776	38	0.112094	0.0205552	ENSG00000157764	65	0.061263	0.0071396	ENSG00000053918	185	0.171455	0.00779676	ENSG00000151834	21	0.0295359	0.012802	ENSG00000155011	54	0.0659341	0.00965298	ENSG00000172572	261	0.221186	0.012658	ENSG00000113448	40	0.123839	0.0426764	ENSG00000204969	68
ENSG00000143669	40	0.0746269	0.0504867	ENSG00000138829	288	0.15534	0.0127536	ENSG00000048052	5	0.0211864	0.278885	ENSG00000147488	187	0.180502	0.0087164	ENSG00000183032	249	0.458564	0.0100671	ENSG00000172572	38	0.112094	0.0205552	ENSG00000166960	65	0.061263	0.0071396	ENSG00000102935	185	0.171455	0.00779676	ENSG00000153064	21	0.0295359	0.012802	ENSG00000165966	54	0.0659341	0.00965298	ENSG00000132256	260	0.220339	0.0128805	ENSG00000145012	40	0.123839	0.0426764	ENSG00000104044	67
ENSG00000152402	40	0.0746269	0.0504867	ENSG00000156011	288	0.15534	0.0127536	ENSG00000059915	5	0.0211864	0.278885	ENSG00000178031	186	0.179537	0.00894477	ENSG00000154646	248	0.456722	0.0102733	ENSG00000173157	38	0.112094	0.0205552	ENSG00000170962	65	0.061263	0.0071396	ENSG00000156218	185	0.171455	0.00779676	ENSG00000154655	21	0.0295359	0.012802	ENSG00000053918	53	0.0647131	0.0106452	ENSG00000248874	260	0.220339	0.0128805	ENSG00000155511	40	0.123839	0.0426764	ENSG00000133083	67
ENSG00000156475	40	0.0746269	0.0504867	ENSG00000152578	287	0.1548	0.0129588	ENSG00000067715	5	0.0211864	0.278885	ENSG00000101746	185	0.178571	0.00917911	ENSG00000144452	246	0.453039	0.0106982	ENSG00000175161	38	0.112094	0.0205552	ENSG00000253767	65	0.061263	0.0071396	ENSG00000055609	184	0.170528	0.00802149	ENSG00000155511	21	0.0295359	0.012802	ENSG00000104447	53	0.0647131	0.0106452	ENSG00000182463	258	0.218644	0.0133373	ENSG00000156113	40	0.123839	0.0426764	ENSG00000150361	67
ENSG00000162641	40	0.0746269	0.0504867	ENSG00000152402	286	0.154261	0.0131673	ENSG00000086991	5	0.0211864	0.278885	ENSG00000169933	185	0.178571	0.00917911	ENSG00000170044	246	0.453039	0.0106982	ENSG00000176204	38	0.112094	0.0205552	ENSG00000197584	65	0.061263	0.0071396	ENSG00000127928	184	0.170528	0.00802149	ENSG00000156103	21	0.0295359	0.012802	ENSG00000128815	53	0.0647131	0.0106452	ENSG00000205038	258	0.218644	0.0133373	ENSG00000166341	40	0.123839	0.0426764	ENSG00000152894	67
ENSG00000173482	40	0.0746269	0.0504867	ENSG00000155011	286	0.154261	0.0131673	ENSG00000102290	5	0.0211864	0.278885	ENSG00000213931	185	0.178571	0.00917911	ENSG00000173157	246	0.453039	0.0106982	ENSG00000184588	38	0.112094	0.0205552	ENSG00000050767	64	0.0603205	0.00777398	ENSG00000184156	184	0.170528	0.00802149	ENSG00000156475	21	0.0295359	0.012802	ENSG00000152953	53	0.0647131	0.0106452	ENSG00000253485	258	0.218644	0.0133373	ENSG00000167632	40	0.123839	0.0426764	ENSG00000156011	67
ENSG00000175600	40	0.0746269	0.0504867	ENSG00000204961	286	0.154261	0.0131673	ENSG00000102935	5	0.0211864	0.278885	ENSG00000231171	185	0.178571	0.00917911	ENSG00000139144	245	0.451197	0.0109171	ENSG00000187398	38	0.112094	0.0205552	ENSG00000151914	64	0.0603205	0.00777398	ENSG00000255872	183	0.169601	0.00825263	ENSG00000157985	21	0.0295359	0.012802	ENSG00000154655	53	0.0647131	0.0106452	ENSG00000102935	257	0.217797	0.0135717	ENSG00000170579	40	0.123839	0.0426764	ENSG00000173068	67
ENSG00000184613	40	0.0746269	0.0504867	ENSG00000122584	285	0.153722	0.0133791	ENSG00000107249	5	0.0211864	0.278885	ENSG00000053918	184	0.177606	0.00941957	ENSG00000144893	245	0.451197	0.0109171	ENSG00000187546	38	0.112094	0.0205552	ENSG00000165995	64	0.0603205	0.00777398	ENSG00000155897	182	0.168675	0.00849038	ENSG00000162599	21	0.0295359	0.012802	ENSG00000164741	53	0.0647131	0.0106452	ENSG00000154655	257	0.217797	0.0135717	ENSG00000171094	40	0.123839	0.0426764	ENSG00000077092	66
ENSG00000242515	40	0.0746269	0.0504867	ENSG00000137672	284	0.153182	0.0135943	ENSG00000112232	5	0.0211864	0.278885	ENSG00000086289	183	0.176641	0.00966632	ENSG00000145431	245	0.451197	0.0109171	ENSG00000187720	38	0.112094	0.0205552	ENSG00000182674	64	0.0603205	0.00777398	ENSG00000255408	182	0.168675	0.00849038	ENSG00000163359	21	0.0295359	0.012802	ENSG00000165061	53	0.0647131	0.0106452	ENSG00000178031	257	0.217797	0.0135717	ENSG00000172554	40	0.123839	0.0426764	ENSG00000115423	66
ENSG00000104723	40	0.0746269	0.0504867	ENSG00000253485	284	0.153182	0.0135943	ENSG00000112530	5	0.0211864	0.278885	ENSG00000204961	183	0.176641	0.00966632	ENSG00000071242	244	0.449355	0.0111405	ENSG00000196353	38	0.112094	0.0205552	ENSG00000257335	64	0.0603205	0.00777398	ENSG00000147488	181	0.167748	0.00873492	ENSG00000164061	21	0.0295359	0.012802	ENSG00000183032	53	0.0647131	0.0106452	ENSG00000133958	255	0.216102	0.0140528	ENSG00000176571	40	0.123839	0.0426764	ENSG00000138653	66
ENSG00000145147	40	0.0746269	0.0504867	ENSG00000152495	283	0.152643	0.013813	ENSG00000113100	5	0.0211864	0.278885	ENSG00000130635	181	0.17471	0.0101793	ENSG00000107736	243	0.447514	0.0113683	ENSG00000091831	38	0.112094	0.0205552	ENSG00000086289	63	0.0593779	0.00846393	ENSG00000197959	179	0.165894	0.00924512	ENSG00000164330	21	0.0295359	0.012802	ENSG00000198793	53	0.0647131	0.0106452	ENSG00000151240	254	0.215254	0.0142997	ENSG00000182256	40	0.123839	0.0426764	ENSG00000138759	66
ENSG00000078328	39	0.0727612	0.0557587	ENSG00000115423	282	0.152104	0.0140351	ENSG00000132938	5	0.0211864	0.278885	ENSG00000055609	180	0.173745	0.0104459	ENSG00000128918	243	0.447514	0.0113683	ENSG00000006788	37	0.109145	0.0233312	ENSG00000095777	63	0.0593779	0.00846393	ENSG00000204967	178	0.164968	0.00951119	ENSG00000165061	21	0.0295359	0.012802	ENSG00000086289	52	0.0634921	0.0117376	ENSG00000139865	253	0.214407	0.0145509	ENSG00000182601	40	0.123839	0.0426764	ENSG00000231171	66
ENSG00000112137	39	0.0727612	0.0557587	ENSG00000178104	280	0.151025	0.01449	ENSG00000133083	5	0.0211864	0.278885	ENSG00000170381	180	0.173745	0.0104459	ENSG00000151914	243	0.447514	0.0113683	ENSG00000058091	37	0.109145	0.0233312	ENSG00000106571	63	0.0593779	0.00846393	ENSG00000039139	177	0.164041	0.00978484	ENSG00000166960	21	0.0295359	0.012802	ENSG00000144452	52	0.0634921	0.0117376	ENSG00000128918	252	0.213559	0.0148065	ENSG00000183638	40	0.123839	0.0426764	ENSG00000118997	65
ENSG00000141564	39	0.0727612	0.0557587	ENSG00000039139	278	0.149946	0.0149596	ENSG00000135298	5	0.0211864	0.278885	ENSG00000040731	179	0.17278	0.0107194	ENSG00000138670	241	0.443831	0.011838	ENSG00000102466	37	0.109145	0.0233312	ENSG00000112137	63	0.0593779	0.00846393	ENSG00000082397	177	0.164041	0.00978484	ENSG00000168477	21	0.0295359	0.012802	ENSG00000155966	52	0.0634921	0.0117376	ENSG00000186952	252	0.213559	0.0148065	ENSG00000185053	40	0.123839	0.0426764	ENSG00000144366	65
ENSG00000149403	39	0.0727612	0.0557587	ENSG00000058453	277	0.149407	0.0152001	ENSG00000137672	5	0.0211864	0.278885	ENSG00000182168	179	0.17278	0.0107194	ENSG00000138759	239	0.440147	0.0123269	ENSG00000113396	37	0.109145	0.0233312	ENSG00000118997	63	0.0593779	0.00846393	ENSG00000155849	177	0.164041	0.00978484	ENSG00000169282	21	0.0295359	0.012802	ENSG00000158486	52	0.0634921	0.0117376	ENSG00000071242	251	0.212712	0.0150666	ENSG00000187720	40	0.123839	0.0426764	ENSG00000165659	65
ENSG00000172987	39	0.0727612	0.0557587	ENSG00000078018	277	0.149407	0.0152001	ENSG00000140015	5	0.0211864	0.278885	ENSG00000151338	177	0.170849	0.0112882	ENSG00000148408	239	0.440147	0.0123269	ENSG00000114279	37	0.109145	0.0233312	ENSG00000143473	62	0.0584354	0.00921422	ENSG00000185760	176	0.163114	0.0100663	ENSG00000172554	21	0.0295359	0.012802	ENSG00000164830	52	0.0634921	0.0117376	ENSG00000185666	251	0.212712	0.0150666	ENSG00000196557	40	0.123839	0.0426764	ENSG00000169744	65
ENSG00000182621	39	0.0727612	0.0557587	ENSG00000111215	277	0.149407	0.0152001	ENSG00000140945	5	0.0211864	0.278885	ENSG00000007174	176	0.169884	0.0115837	ENSG00000147488	238	0.438306	0.0125788	ENSG00000114841	37	0.109145	0.0233312	ENSG00000152377	62	0.0584354	0.00921422	ENSG00000107736	175	0.162187	0.0103558	ENSG00000178031	21	0.0295359	0.012802	ENSG00000169436	52	0.0634921	0.0117376	ENSG00000139144	250	0.211864	0.0153312	ENSG00000204442	40	0.123839	0.0426764	ENSG00000255408	65
ENSG00000047578	38	0.0708955	0.0615473	ENSG00000151338	275	0.148328	0.0156925	ENSG00000141564	5	0.0211864	0.278885	ENSG00000172572	175	0.168919	0.0118869	ENSG00000204965	237	0.436464	0.0128357	ENSG00000138653	37	0.109145	0.0233312	ENSG00000170381	62	0.0584354	0.00921422	ENSG00000133958	174	0.16126	0.0106535	ENSG00000182601	21	0.0295359	0.012802	ENSG00000170044	52	0.0634921	0.0117376	ENSG00000144452	250	0.211864	0.0153312	ENSG00000206579	40	0.123839	0.0426764	ENSG00000055609	64
ENSG00000110693	38	0.0708955	0.0615473	ENSG00000040731	274	0.147789	0.0159447	ENSG00000143951	5	0.0211864	0.278885	ENSG00000105877	174	0.167954	0.0121981	ENSG00000178965	235	0.432781	0.0133653	ENSG00000144642	37	0.109145	0.0233312	ENSG00000183580	62	0.0584354	0.00921422	ENSG00000138162	174	0.16126	0.0106535	ENSG00000182901	21	0.0295359	0.012802	ENSG00000253767	52	0.0634921	0.0117376	ENSG00000144893	250	0.211864	0.0153312	ENSG00000239389	40	0.123839	0.0426764	ENSG00000081479	64
ENSG00000111700	38	0.0708955	0.0615473	ENSG00000182168	274	0.147789	0.0159447	ENSG00000144290	5	0.0211864	0.278885	ENSG00000163554	173	0.166988	0.0125174	ENSG00000081842	234	0.430939	0.0136381	ENSG00000152402	37	0.109145	0.0233312	ENSG00000184156	62	0.0584354	0.00921422	ENSG00000091831	174	0.16126	0.0106535	ENSG00000183032	21	0.0295359	0.012802	ENSG00000091656	51	0.0622711	0.01294	ENSG00000176769	250	0.211864	0.0153312	ENSG00000071242	39	0.120743	0.0476417	ENSG00000151338	64
ENSG00000134115	38	0.0708955	0.0615473	ENSG00000170558	272	0.14671	0.0164611	ENSG00000144724	5	0.0211864	0.278885	ENSG00000106571	169	0.163127	0.0138801	ENSG00000156011	234	0.430939	0.0136381	ENSG00000152894	37	0.109145	0.0233312	ENSG00000053747	61	0.0574929	0.01003	ENSG00000146648	171	0.15848	0.0115984	ENSG00000183662	21	0.0295359	0.012802	ENSG00000113100	51	0.0622711	0.01294	ENSG00000153823	250	0.211864	0.0153312	ENSG00000075884	39	0.120743	0.0476417	ENSG00000205038	64
ENSG00000139144	38	0.0708955	0.0615473	ENSG00000132142	271	0.14617	0.0167254	ENSG00000145416	5	0.0211864	0.278885	ENSG00000144893	169	0.163127	0.0138801	ENSG00000273079	233	0.429098	0.0139165	ENSG00000153201	37	0.109145	0.0233312	ENSG00000101746	61	0.0574929	0.01003	ENSG00000204965	170	0.157553	0.0119315	ENSG00000185420	21	0.0295359	0.012802	ENSG00000116783	51	0.0622711	0.01294	ENSG00000163554	249	0.211017	0.0156004	ENSG00000101746	39	0.120743	0.0476417	ENSG00000091831	64
ENSG00000144290	38	0.0708955	0.0615473	ENSG00000248874	271	0.14617	0.0167254	ENSG00000145526	5	0.0211864	0.278885	ENSG00000171811	169	0.163127	0.0138801	ENSG00000204956	232	0.427256	0.0142004	ENSG00000164061	37	0.109145	0.0233312	ENSG00000107611	61	0.0574929	0.01003	ENSG00000081842	168	0.1557	0.0126263	ENSG00000187398	21	0.0295359	0.012802	ENSG00000156103	51	0.0622711	0.01294	ENSG00000249158	249	0.211017	0.0156004	ENSG00000123384	39	0.120743	0.0476417	ENSG00000081853	63
ENSG00000148498	38	0.0708955	0.0615473	ENSG00000165379	270	0.145631	0.016994	ENSG00000149972	5	0.0211864	0.278885	ENSG00000250120	169	0.163127	0.0138801	ENSG00000124721	230	0.423573	0.0147856	ENSG00000166341	37	0.109145	0.0233312	ENSG00000128815	61	0.0574929	0.01003	ENSG00000118946	167	0.154773	0.0129885	ENSG00000196104	21	0.0295359	0.012802	ENSG00000163046	51	0.0622711	0.01294	ENSG00000091831	249	0.211017	0.0156004	ENSG00000124177	39	0.120743	0.0476417	ENSG00000102935	63
ENSG00000155966	38	0.0708955	0.0615473	ENSG00000213931	270	0.145631	0.016994	ENSG00000150394	5	0.0211864	0.278885	ENSG00000124721	168	0.162162	0.0142432	ENSG00000204963	229	0.421731	0.015087	ENSG00000170959	37	0.109145	0.0233312	ENSG00000148408	61	0.0574929	0.01003	ENSG00000118997	167	0.154773	0.0129885	ENSG00000205754	21	0.0295359	0.012802	ENSG00000183662	51	0.0622711	0.01294	ENSG00000086991	247	0.209322	0.0161531	ENSG00000128573	39	0.120743	0.0476417	ENSG00000141564	63
ENSG00000172554	38	0.0708955	0.0615473	ENSG00000118997	269	0.145092	0.0172669	ENSG00000150672	5	0.0211864	0.278885	ENSG00000175894	168	0.162162	0.0142432	ENSG00000138650	228	0.41989	0.0153946	ENSG00000175600	37	0.109145	0.0233312	ENSG00000184611	61	0.0574929	0.01003	ENSG00000138650	165	0.152919	0.0137442	ENSG00000239389	21	0.0295359	0.012802	ENSG00000196218	51	0.0622711	0.01294	ENSG00000115760	247	0.209322	0.0161531	ENSG00000128918	39	0.120743	0.0476417	ENSG00000197410	62
ENSG00000178568	38	0.0708955	0.0615473	ENSG00000181143	268	0.144552	0.0175442	ENSG00000152061	5	0.0211864	0.278885	ENSG00000086991	167	0.161197	0.0146159	ENSG00000081853	226	0.416206	0.0160283	ENSG00000180287	37	0.109145	0.0233312	ENSG00000042832	60	0.0565504	0.0109169	ENSG00000204963	165	0.152919	0.0137442	ENSG00000257046	21	0.0295359	0.012802	ENSG00000257335	51	0.0622711	0.01294	ENSG00000054654	244	0.20678	0.0170188	ENSG00000133019	39	0.120743	0.0476417	ENSG00000254245	62
ENSG00000205754	38	0.0708955	0.0615473	ENSG00000175894	266	0.143474	0.018112	ENSG00000152208	5	0.0211864	0.278885	ENSG00000255168	167	0.161197	0.0146159	ENSG00000254245	226	0.416206	0.0160283	ENSG00000183638	37	0.109145	0.0233312	ENSG00000169744	60	0.0565504	0.0109169	ENSG00000197410	164	0.151993	0.0141382	ENSG00000164035	21	0.0295359	0.012802	ENSG00000259030	51	0.0622711	0.01294	ENSG00000135218	244	0.20678	0.0170188	ENSG00000138670	39	0.120743	0.0476417	ENSG00000255872	62
ENSG00000257046	38	0.0708955	0.0615473	ENSG00000146648	265	0.142934	0.0184027	ENSG00000155966	5	0.0211864	0.278885	ENSG00000127603	164	0.158301	0.0157931	ENSG00000144366	225	0.414365	0.0163548	ENSG00000185352	37	0.109145	0.0233312	ENSG00000169876	60	0.0565504	0.0109169	ENSG00000132256	163	0.151066	0.0145433	ENSG00000181804	21	0.0295359	0.012802	ENSG00000145147	51	0.0622711	0.01294	ENSG00000162687	244	0.20678	0.0170188	ENSG00000142611	39	0.120743	0.0476417	ENSG00000111215	61
ENSG00000080224	37	0.0690299	0.067898	ENSG00000135218	264	0.142395	0.018698	ENSG00000156103	5	0.0211864	0.278885	ENSG00000133083	163	0.157336	0.0162062	ENSG00000151240	225	0.414365	0.0163548	ENSG00000242515	37	0.109145	0.0233312	ENSG00000184613	60	0.0565504	0.0109169	ENSG00000107611	162	0.150139	0.01496	ENSG00000185942	21	0.0295359	0.012802	ENSG00000133958	50	0.0610501	0.0142633	ENSG00000170776	244	0.20678	0.0170188	ENSG00000144724	39	0.120743	0.0476417	ENSG00000170776	61
ENSG00000112902	37	0.0690299	0.067898	ENSG00000138653	264	0.142395	0.018698	ENSG00000162670	5	0.0211864	0.278885	ENSG00000170776	163	0.157336	0.0162062	ENSG00000169851	224	0.412523	0.0166879	ENSG00000187416	37	0.109145	0.0233312	ENSG00000077092	59	0.0556079	0.011881	ENSG00000204962	162	0.150139	0.01496	ENSG00000187416	21	0.0295359	0.012802	ENSG00000134115	50	0.0610501	0.0142633	ENSG00000262209	244	0.20678	0.0170188	ENSG00000151474	39	0.120743	0.0476417	ENSG00000204967	61
ENSG00000116783	37	0.0690299	0.067898	ENSG00000053918	263	0.141855	0.018998	ENSG00000168038	5	0.0211864	0.278885	ENSG00000118997	162	0.156371	0.01663	ENSG00000255872	224	0.412523	0.0166879	ENSG00000053747	36	0.106195	0.0264683	ENSG00000101680	59	0.0556079	0.011881	ENSG00000213931	160	0.148285	0.015829	ENSG00000048707	20	0.0281294	0.0166645	ENSG00000147724	50	0.0610501	0.0142633	ENSG00000053918	242	0.205085	0.0176214	ENSG00000152894	39	0.120743	0.0476417	ENSG00000213931	61
ENSG00000152208	37	0.0690299	0.067898	ENSG00000262209	262	0.141316	0.0193028	ENSG00000168843	5	0.0211864	0.278885	ENSG00000165061	162	0.156371	0.01663	ENSG00000139865	219	0.403315	0.0184562	ENSG00000100345	36	0.106195	0.0264683	ENSG00000150625	59	0.0556079	0.011881	ENSG00000085224	159	0.147359	0.016282	ENSG00000077092	20	0.0281294	0.0166645	ENSG00000187546	50	0.0610501	0.0142633	ENSG00000251664	242	0.205085	0.0176214	ENSG00000153064	39	0.120743	0.0476417	ENSG00000188803	61
ENSG00000164176	37	0.0690299	0.067898	ENSG00000170962	261	0.140777	0.0196125	ENSG00000169744	5	0.0211864	0.278885	ENSG00000167346	160	0.15444	0.017511	ENSG00000204962	219	0.403315	0.0184562	ENSG00000112530	36	0.106195	0.0264683	ENSG00000156218	59	0.0556079	0.011881	ENSG00000178104	159	0.147359	0.016282	ENSG00000084674	20	0.0281294	0.0166645	ENSG00000249158	50	0.0610501	0.0142633	ENSG00000115423	240	0.20339	0.0182452	ENSG00000155966	39	0.120743	0.0476417	ENSG00000154646	60
ENSG00000164588	37	0.0690299	0.067898	ENSG00000106571	260	0.140237	0.0199271	ENSG00000170558	5	0.0211864	0.278885	ENSG00000115423	159	0.153475	0.0179688	ENSG00000254221	218	0.401473	0.0188314	ENSG00000127481	36	0.106195	0.0264683	ENSG00000101333	58	0.0546654	0.0129288	ENSG00000152495	158	0.146432	0.0167479	ENSG00000109452	20	0.0281294	0.0166645	ENSG00000127481	49	0.0598291	0.0157191	ENSG00000142611	238	0.201695	0.018891	ENSG00000163288	39	0.120743	0.0476417	ENSG00000178031	60
ENSG00000170776	37	0.0690299	0.067898	ENSG00000154646	257	0.138619	0.0209012	ENSG00000170962	5	0.0211864	0.278885	ENSG00000132142	159	0.153475	0.0179688	ENSG00000101333	217	0.399632	0.0192142	ENSG00000127928	36	0.106195	0.0264683	ENSG00000127603	58	0.0546654	0.0129288	ENSG00000175894	158	0.146432	0.0167479	ENSG00000114861	20	0.0281294	0.0166645	ENSG00000138696	49	0.0598291	0.0157191	ENSG00000156011	237	0.200847	0.0192223	ENSG00000165995	39	0.120743	0.0476417	ENSG00000254221	60
ENSG00000173406	37	0.0690299	0.067898	ENSG00000165659	257	0.138619	0.0209012	ENSG00000173482	5	0.0211864	0.278885	ENSG00000176769	159	0.153475	0.0179688	ENSG00000141564	217	0.399632	0.0192142	ENSG00000131558	36	0.106195	0.0264683	ENSG00000133958	58	0.0546654	0.0129288	ENSG00000204961	158	0.146432	0.0167479	ENSG00000116147	20	0.0281294	0.0166645	ENSG00000148408	49	0.0598291	0.0157191	ENSG00000156218	237	0.200847	0.0192223	ENSG00000166960	39	0.120743	0.0476417	ENSG00000106571	59
ENSG00000184304	37	0.0690299	0.067898	ENSG00000257335	257	0.138619	0.0209012	ENSG00000180287	5	0.0211864	0.278885	ENSG00000204956	159	0.153475	0.0179688	ENSG00000204961	217	0.399632	0.0192142	ENSG00000147246	36	0.106195	0.0264683	ENSG00000138696	58	0.0546654	0.0129288	ENSG00000173157	157	0.145505	0.0172269	ENSG00000123384	20	0.0281294	0.0166645	ENSG00000151276	49	0.0598291	0.0157191	ENSG00000050767	235	0.199153	0.0199024	ENSG00000169282	39	0.120743	0.0476417	ENSG00000196071	59
ENSG00000187546	37	0.0690299	0.067898	ENSG00000086991	256	0.13808	0.0212363	ENSG00000182463	5	0.0211864	0.278885	ENSG00000157423	158	0.15251	0.0184386	ENSG00000205038	217	0.399632	0.0192142	ENSG00000148400	36	0.106195	0.0264683	ENSG00000146938	58	0.0546654	0.0129288	ENSG00000130635	156	0.144578	0.0177195	ENSG00000124721	20	0.0281294	0.0166645	ENSG00000152495	49	0.0598291	0.0157191	ENSG00000132142	233	0.197458	0.0206065	ENSG00000174473	39	0.120743	0.0476417	ENSG00000241635	59
ENSG00000259030	37	0.0690299	0.067898	ENSG00000143669	256	0.13808	0.0212363	ENSG00000183023	5	0.0211864	0.278885	ENSG00000170558	157	0.151544	0.0189206	ENSG00000262576	214	0.394107	0.0204092	ENSG00000150361	36	0.106195	0.0264683	ENSG00000152402	58	0.0546654	0.0129288	ENSG00000134516	156	0.144578	0.0177195	ENSG00000127928	20	0.0281294	0.0166645	ENSG00000171316	49	0.0598291	0.0157191	ENSG00000237515	233	0.197458	0.0206065	ENSG00000174482	39	0.120743	0.0476417	ENSG00000046889	58
ENSG00000273079	37	0.0690299	0.067898	ENSG00000081479	255	0.13754	0.0215768	ENSG00000184185	5	0.0211864	0.278885	ENSG00000073910	155	0.149614	0.0199225	ENSG00000107249	211	0.388582	0.0216774	ENSG00000151276	36	0.106195	0.0264683	ENSG00000250120	58	0.0546654	0.0129288	ENSG00000196071	156	0.144578	0.0177195	ENSG00000130635	20	0.0281294	0.0166645	ENSG00000198216	49	0.0598291	0.0157191	ENSG00000005810	232	0.19661	0.0209677	ENSG00000179242	39	0.120743	0.0476417	ENSG00000132256	58
ENSG00000186952	37	0.0690299	0.067898	ENSG00000173157	255	0.13754	0.0215768	ENSG00000184611	5	0.0211864	0.278885	ENSG00000054654	154	0.148649	0.0204431	ENSG00000111799	211	0.388582	0.0216774	ENSG00000152377	36	0.106195	0.0264683	ENSG00000054654	57	0.0537229	0.0140675	ENSG00000130224	155	0.143652	0.018226	ENSG00000136928	20	0.0281294	0.0166645	ENSG00000078018	48	0.0586081	0.0173204	ENSG00000042832	232	0.19661	0.0209677	ENSG00000180287	39	0.120743	0.0476417	ENSG00000148408	58
ENSG00000048707	36	0.0671642	0.0748593	ENSG00000250120	254	0.137001	0.0219226	ENSG00000184613	5	0.0211864	0.278885	ENSG00000181143	153	0.147683	0.0209773	ENSG00000142611	211	0.388582	0.0216774	ENSG00000152953	36	0.106195	0.0264683	ENSG00000113805	57	0.0537229	0.0140675	ENSG00000148408	155	0.143652	0.018226	ENSG00000138670	20	0.0281294	0.0166645	ENSG00000115760	48	0.0586081	0.0173204	ENSG00000107736	232	0.19661	0.0209677	ENSG00000184672	39	0.120743	0.0476417	ENSG00000170962	58
ENSG00000100393	36	0.0671642	0.0748593	ENSG00000253731	254	0.137001	0.0219226	ENSG00000189108	5	0.0211864	0.278885	ENSG00000249158	153	0.147683	0.0209773	ENSG00000127603	209	0.384899	0.0225657	ENSG00000176769	36	0.106195	0.0264683	ENSG00000146592	57	0.0537229	0.0140675	ENSG00000170776	154	0.142725	0.0187468	ENSG00000139144	20	0.0281294	0.0166645	ENSG00000128731	48	0.0586081	0.0173204	ENSG00000197410	232	0.19661	0.0209677	ENSG00000185565	39	0.120743	0.0476417	ENSG00000173157	58
ENSG00000106536	36	0.0671642	0.0748593	ENSG00000188803	254	0.137001	0.0219226	ENSG00000203780	5	0.0211864	0.278885	ENSG00000101333	151	0.145753	0.0220877	ENSG00000111215	206	0.379374	0.0239659	ENSG00000185565	36	0.106195	0.0264683	ENSG00000149531	57	0.0537229	0.0140675	ENSG00000206190	154	0.142725	0.0187468	ENSG00000144407	20	0.0281294	0.0166645	ENSG00000130635	48	0.0586081	0.0173204	ENSG00000253731	232	0.19661	0.0209677	ENSG00000185666	39	0.120743	0.0476417	ENSG00000196218	58
ENSG00000120594	36	0.0671642	0.0748593	ENSG00000158486	253	0.136462	0.0222739	ENSG00000205277	5	0.0211864	0.278885	ENSG00000107611	149	0.143822	0.0232567	ENSG00000253910	205	0.377532	0.0244513	ENSG00000185736	36	0.106195	0.0264683	ENSG00000158486	57	0.0537229	0.0140675	ENSG00000166501	153	0.141798	0.0192823	ENSG00000148408	20	0.0281294	0.0166645	ENSG00000132256	48	0.0586081	0.0173204	ENSG00000107249	231	0.195763	0.0213352	ENSG00000185760	39	0.120743	0.0476417	ENSG00000253910	58
ENSG00000124177	36	0.0671642	0.0748593	ENSG00000170381	253	0.136462	0.0222739	ENSG00000215182	5	0.0211864	0.278885	ENSG00000205038	149	0.143822	0.0232567	ENSG00000140836	204	0.375691	0.0249465	ENSG00000188580	36	0.106195	0.0264683	ENSG00000237515	57	0.0537229	0.0140675	ENSG00000095777	152	0.140871	0.0198329	ENSG00000150760	20	0.0281294	0.0166645	ENSG00000170962	48	0.0586081	0.0173204	ENSG00000113805	229	0.194068	0.0220896	ENSG00000186094	39	0.120743	0.0476417	ENSG00000262576	58
ENSG00000135218	36	0.0671642	0.0748593	ENSG00000113805	252	0.135922	0.0226309	ENSG00000273079	5	0.0211864	0.278885	ENSG00000042832	148	0.142857	0.0238641	ENSG00000081479	203	0.373849	0.0254516	ENSG00000253350	36	0.106195	0.0264683	ENSG00000241635	57	0.0537229	0.0140675	ENSG00000111215	152	0.140871	0.0198329	ENSG00000156218	20	0.0281294	0.0166645	ENSG00000205038	48	0.0586081	0.0173204	ENSG00000148408	229	0.194068	0.0220896	ENSG00000196353	39	0.120743	0.0476417	ENSG00000073910	57
ENSG00000146592	36	0.0671642	0.0748593	ENSG00000144366	252	0.135922	0.0226309	ENSG00000011451	4	0.0169492	0.38505	ENSG00000081479	147	0.141892	0.0244873	ENSG00000054654	202	0.372007	0.0259667	ENSG00000163116	36	0.106195	0.0264683	ENSG00000188803	57	0.0537229	0.0140675	ENSG00000124721	151	0.139944	0.020399	ENSG00000157680	20	0.0281294	0.0166645	ENSG00000082397	47	0.0573871	0.0190813	ENSG00000040731	228	0.19322	0.0224767	ENSG00000204740	39	0.120743	0.0476417	ENSG00000253485	57
ENSG00000146938	36	0.0671642	0.0748593	ENSG00000151834	251	0.135383	0.0229935	ENSG00000038945	4	0.0169492	0.38505	ENSG00000081853	147	0.141892	0.0244873	ENSG00000053918	201	0.370166	0.0264921	ENSG00000075884	35	0.103245	0.0300106	ENSG00000018236	56	0.0527804	0.0153047	ENSG00000144452	151	0.139944	0.020399	ENSG00000167281	20	0.0281294	0.0166645	ENSG00000086991	47	0.0573871	0.0190813	ENSG00000187775	227	0.192373	0.0228705	ENSG00000067715	38	0.117647	0.0531464	ENSG00000053918	56
ENSG00000154654	36	0.0671642	0.0748593	ENSG00000170776	247	0.133225	0.0245024	ENSG00000050767	4	0.0169492	0.38505	ENSG00000115760	147	0.141892	0.0244873	ENSG00000115762	200	0.368324	0.0270279	ENSG00000109452	35	0.103245	0.0300106	ENSG00000163554	56	0.0527804	0.0153047	ENSG00000157423	151	0.139944	0.020399	ENSG00000170776	20	0.0281294	0.0166645	ENSG00000106571	47	0.0573871	0.0190813	ENSG00000164741	226	0.191525	0.0232712	ENSG00000102466	38	0.117647	0.0531464	ENSG00000085224	56
ENSG00000156218	36	0.0671642	0.0748593	ENSG00000183091	244	0.131607	0.0256981	ENSG00000058091	4	0.0169492	0.38505	ENSG00000257335	147	0.141892	0.0244873	ENSG00000151338	200	0.368324	0.0270279	ENSG00000128591	35	0.103245	0.0300106	ENSG00000206190	56	0.0527804	0.0153047	ENSG00000257335	151	0.139944	0.020399	ENSG00000171723	20	0.0281294	0.0166645	ENSG00000134250	47	0.0573871	0.0190813	ENSG00000196218	225	0.190678	0.0236788	ENSG00000110693	38	0.117647	0.0531464	ENSG00000115760	56
ENSG00000162687	36	0.0671642	0.0748593	ENSG00000154358	240	0.12945	0.0273828	ENSG00000075884	4	0.0169492	0.38505	ENSG00000101972	145	0.139961	0.0257827	ENSG00000157423	200	0.368324	0.0270279	ENSG00000137968	35	0.103245	0.0300106	ENSG00000140836	55	0.0518379	0.0166487	ENSG00000144406	150	0.139018	0.0209811	ENSG00000173068	20	0.0281294	0.0166645	ENSG00000136011	47	0.0573871	0.0190813	ENSG00000081479	224	0.189831	0.0240936	ENSG00000112232	38	0.117647	0.0531464	ENSG00000183091	56
ENSG00000187672	36	0.0671642	0.0748593	ENSG00000138162	238	0.128371	0.0282658	ENSG00000077092	4	0.0169492	0.38505	ENSG00000251664	145	0.139961	0.0257827	ENSG00000250120	199	0.366483	0.0275744	ENSG00000140538	35	0.103245	0.0300106	ENSG00000183091	55	0.0518379	0.0166487	ENSG00000054654	149	0.138091	0.0215795	ENSG00000173821	20	0.0281294	0.0166645	ENSG00000146648	47	0.0573871	0.0190813	ENSG00000136928	223	0.188983	0.0245155	ENSG00000113396	38	0.117647	0.0531464	ENSG00000262209	56
ENSG00000185942	36	0.0671642	0.0748593	ENSG00000133083	236	0.127292	0.0291769	ENSG00000078328	4	0.0169492	0.38505	ENSG00000196071	144	0.138996	0.0264557	ENSG00000253485	199	0.366483	0.0275744	ENSG00000141564	35	0.103245	0.0300106	ENSG00000205038	55	0.0518379	0.0166487	ENSG00000130508	149	0.138091	0.0215795	ENSG00000177182	20	0.0281294	0.0166645	ENSG00000152214	47	0.0573871	0.0190813	ENSG00000239389	221	0.187288	0.0253815	ENSG00000144455	38	0.117647	0.0531464	ENSG00000130635	55
ENSG00000102290	35	0.0652985	0.0824831	ENSG00000253537	236	0.127292	0.0291769	ENSG00000080224	4	0.0169492	0.38505	ENSG00000254245	144	0.138996	0.0264557	ENSG00000154358	198	0.364641	0.0281318	ENSG00000148498	35	0.103245	0.0300106	ENSG00000060718	54	0.0508954	0.0181085	ENSG00000250120	148	0.137164	0.0221949	ENSG00000178104	20	0.0281294	0.0166645	ENSG00000251664	47	0.0573871	0.0190813	ENSG00000141564	220	0.186441	0.0258259	ENSG00000152214	38	0.117647	0.0531464	ENSG00000143669	55
ENSG00000144451	35	0.0652985	0.0824831	ENSG00000060718	234	0.126214	0.0301172	ENSG00000101333	4	0.0169492	0.38505	ENSG00000118946	143	0.138031	0.0271463	ENSG00000115423	197	0.362799	0.0287003	ENSG00000154655	35	0.103245	0.0300106	ENSG00000091656	54	0.0508954	0.0181085	ENSG00000086289	146	0.13531	0.0234779	ENSG00000178965	20	0.0281294	0.0166645	ENSG00000136928	46	0.0561661	0.0210172	ENSG00000212127	219	0.185593	0.026278	ENSG00000157106	38	0.117647	0.0531464	ENSG00000182168	55
ENSG00000152377	35	0.0652985	0.0824831	ENSG00000115762	234	0.126214	0.0301172	ENSG00000106536	4	0.0169492	0.38505	ENSG00000178965	141	0.1361	0.0285818	ENSG00000146648	195	0.359116	0.0298713	ENSG00000154975	35	0.103245	0.0300106	ENSG00000151834	54	0.0508954	0.0181085	ENSG00000115762	146	0.13531	0.0234779	ENSG00000180287	20	0.0281294	0.0166645	ENSG00000144642	46	0.0561661	0.0210172	ENSG00000128731	218	0.184746	0.0267379	ENSG00000171435	38	0.117647	0.0531464	ENSG00000196159	55
ENSG00000159753	35	0.0652985	0.0824831	ENSG00000115760	233	0.125674	0.0305985	ENSG00000109452	4	0.0169492	0.38505	ENSG00000187775	140	0.135135	0.0293276	ENSG00000183091	195	0.359116	0.0298713	ENSG00000160299	35	0.103245	0.0300106	ENSG00000185567	54	0.0508954	0.0181085	ENSG00000171811	146	0.13531	0.0234779	ENSG00000185666	20	0.0281294	0.0166645	ENSG00000152578	46	0.0561661	0.0210172	ENSG00000136011	218	0.184746	0.0267379	ENSG00000173068	38	0.117647	0.0531464	ENSG00000204965	55
ENSG00000166748	35	0.0652985	0.0824831	ENSG00000053747	232	0.125135	0.0310875	ENSG00000109670	4	0.0169492	0.38505	ENSG00000111700	139	0.13417	0.0300928	ENSG00000115760	191	0.35175	0.0323563	ENSG00000163288	35	0.103245	0.0300106	ENSG00000255872	54	0.0508954	0.0181085	ENSG00000115423	145	0.134384	0.0241466	ENSG00000187546	20	0.0281294	0.0166645	ENSG00000173157	46	0.0561661	0.0210172	ENSG00000183091	217	0.183898	0.0272058	ENSG00000177182	38	0.117647	0.0531464	ENSG00000081842	54
ENSG00000170396	35	0.0652985	0.0824831	ENSG00000163554	232	0.125135	0.0310875	ENSG00000114861	4	0.0169492	0.38505	ENSG00000205754	139	0.13417	0.0300928	ENSG00000170776	190	0.349908	0.0330086	ENSG00000166960	35	0.103245	0.0300106	ENSG00000046889	53	0.0499529	0.0196939	ENSG00000058453	144	0.133457	0.0248341	ENSG00000188906	20	0.0281294	0.0166645	ENSG00000184185	46	0.0561661	0.0210172	ENSG00000111799	211	0.178814	0.0301891	ENSG00000182050	38	0.117647	0.0531464	ENSG00000178965	54
ENSG00000171862	35	0.0652985	0.0824831	ENSG00000249158	231	0.124595	0.0315842	ENSG00000115896	4	0.0169492	0.38505	ENSG00000053747	138	0.133205	0.0308779	ENSG00000262209	189	0.348066	0.0336738	ENSG00000172987	35	0.103245	0.0300106	ENSG00000144366	53	0.0499529	0.0196939	ENSG00000144893	144	0.133457	0.0248341	ENSG00000196071	20	0.0281294	0.0166645	ENSG00000206190	46	0.0561661	0.0210172	ENSG00000130635	210	0.177966	0.0307169	ENSG00000182168	38	0.117647	0.0531464	ENSG00000204963	54
ENSG00000184611	35	0.0652985	0.0824831	ENSG00000144406	230	0.124056	0.0320887	ENSG00000128815	4	0.0169492	0.38505	ENSG00000135218	138	0.133205	0.0308779	ENSG00000005810	187	0.344383	0.0350441	ENSG00000185774	35	0.103245	0.0300106	ENSG00000165061	53	0.0499529	0.0196939	ENSG00000158486	143	0.13253	0.0255409	ENSG00000198673	20	0.0281294	0.0166645	ENSG00000231171	46	0.0561661	0.0210172	ENSG00000140009	209	0.177119	0.0312539	ENSG00000185352	38	0.117647	0.0531464	ENSG00000104723	53
ENSG00000186094	35	0.0652985	0.0824831	ENSG00000253953	228	0.122977	0.0331219	ENSG00000129682	4	0.0169492	0.38505	ENSG00000140009	138	0.133205	0.0308779	ENSG00000253731	186	0.342541	0.0357497	ENSG00000187775	35	0.103245	0.0300106	ENSG00000177182	53	0.0499529	0.0196939	ENSG00000005339	142	0.131603	0.0262676	ENSG00000206052	20	0.0281294	0.0166645	ENSG00000005810	45	0.0549451	0.0231449	ENSG00000253537	207	0.175424	0.0323561	ENSG00000091831	38	0.117647	0.0531464	ENSG00000048707	52
ENSG00000187398	35	0.0652985	0.0824831	ENSG00000101680	227	0.122438	0.0336507	ENSG00000133424	4	0.0169492	0.38505	ENSG00000196218	138	0.133205	0.0308779	ENSG00000073910	182	0.335175	0.0387141	ENSG00000196557	35	0.103245	0.0300106	ENSG00000115762	52	0.0490104	0.0214153	ENSG00000255168	142	0.131603	0.0262676	ENSG00000206579	20	0.0281294	0.0166645	ENSG00000042832	45	0.0549451	0.0231449	ENSG00000048707	206	0.174576	0.0329215	ENSG00000047578	37	0.114551	0.0592427	ENSG00000138696	52
ENSG00000005339	34	0.0634328	0.0908242	ENSG00000128731	225	0.121359	0.0347337	ENSG00000133703	4	0.0169492	0.38505	ENSG00000257046	138	0.133205	0.0308779	ENSG00000178104	182	0.335175	0.0387141	ENSG00000206052	35	0.103245	0.0300106	ENSG00000122584	52	0.0490104	0.0214153	ENSG00000140836	138	0.127896	0.0293836	ENSG00000235531	20	0.0281294	0.0166645	ENSG00000083857	45	0.0549451	0.0231449	ENSG00000115762	205	0.173729	0.0334967	ENSG00000108684	37	0.114551	0.0592427	ENSG00000204962	52
ENSG00000116117	34	0.0634328	0.0908242	ENSG00000134250	224	0.12082	0.035288	ENSG00000136267	4	0.0169492	0.38505	ENSG00000140836	137	0.132239	0.0316833	ENSG00000158486	181	0.333333	0.0394921	ENSG00000250588	35	0.103245	0.0300106	ENSG00000242515	52	0.0490104	0.0214153	ENSG00000081479	137	0.126969	0.0302179	ENSG00000182185	20	0.0281294	0.0166645	ENSG00000095777	45	0.0549451	0.0231449	ENSG00000203780	204	0.172881	0.034082	ENSG00000109452	37	0.114551	0.0592427	ENSG00000242515	52
ENSG00000127928	34	0.0634328	0.0908242	ENSG00000130635	222	0.119741	0.0364231	ENSG00000138413	4	0.0169492	0.38505	ENSG00000158486	136	0.131274	0.0325097	ENSG00000132142	180	0.331492	0.0402855	ENSG00000258864	35	0.103245	0.0300106	ENSG00000148848	51	0.0480679	0.023284	ENSG00000155657	137	0.126969	0.0302179	ENSG00000095777	19	0.0267229	0.0216372	ENSG00000101746	45	0.0549451	0.0231449	ENSG00000253953	204	0.172881	0.034082	ENSG00000134532	37	0.114551	0.0592427	ENSG00000253731	52
ENSG00000165061	34	0.0634328	0.0908242	ENSG00000196218	222	0.119741	0.0364231	ENSG00000143473	4	0.0169492	0.38505	ENSG00000144366	135	0.130309	0.0333575	ENSG00000249158	179	0.32965	0.0410945	ENSG00000153823	35	0.103245	0.0300106	ENSG00000149403	50	0.0471254	0.0253122	ENSG00000053747	135	0.125116	0.031957	ENSG00000100345	19	0.0267229	0.0216372	ENSG00000124177	45	0.0549451	0.0231449	ENSG00000118946	202	0.171186	0.035283	ENSG00000137672	37	0.114551	0.0592427	ENSG00000058453	51
ENSG00000167978	34	0.0634328	0.0908242	ENSG00000241635	222	0.119741	0.0364231	ENSG00000148848	4	0.0169492	0.38505	ENSG00000219481	135	0.130309	0.0333575	ENSG00000253537	177	0.325967	0.0427606	ENSG00000085224	34	0.100295	0.0340075	ENSG00000183783	50	0.0471254	0.0253122	ENSG00000115760	135	0.125116	0.031957	ENSG00000102935	19	0.0267229	0.0216372	ENSG00000135218	45	0.0549451	0.0231449	ENSG00000127914	202	0.171186	0.035283	ENSG00000137872	37	0.114551	0.0592427	ENSG00000113805	51
ENSG00000170558	34	0.0634328	0.0908242	ENSG00000253767	222	0.119741	0.0364231	ENSG00000152495	4	0.0169492	0.38505	ENSG00000254221	135	0.130309	0.0333575	ENSG00000251664	174	0.320442	0.0453847	ENSG00000086991	34	0.100295	0.0340075	ENSG00000187775	50	0.0471254	0.0253122	ENSG00000249158	135	0.125116	0.031957	ENSG00000106571	19	0.0267229	0.0216372	ENSG00000155897	45	0.0549451	0.0231449	ENSG00000158486	200	0.169492	0.036526	ENSG00000141564	37	0.114551	0.0592427	ENSG00000138162	51
ENSG00000170624	34	0.0634328	0.0908242	ENSG00000104723	222	0.119741	0.0364231	ENSG00000152591	4	0.0169492	0.38505	ENSG00000078018	132	0.127413	0.0360353	ENSG00000140009	172	0.316759	0.0472211	ENSG00000108684	34	0.100295	0.0340075	ENSG00000196159	50	0.0471254	0.0253122	ENSG00000127603	134	0.124189	0.0328632	ENSG00000110693	19	0.0267229	0.0216372	ENSG00000170776	45	0.0549451	0.0231449	ENSG00000175894	200	0.169492	0.036526	ENSG00000142798	37	0.114551	0.0592427	ENSG00000144452	51
ENSG00000187416	34	0.0634328	0.0908242	ENSG00000187775	220	0.118662	0.0375943	ENSG00000154975	4	0.0169492	0.38505	ENSG00000239389	132	0.127413	0.0360353	ENSG00000124177	171	0.314917	0.0481664	ENSG00000128815	34	0.100295	0.0340075	ENSG00000261934	50	0.0471254	0.0253122	ENSG00000099715	131	0.121409	0.0357363	ENSG00000120594	19	0.0267229	0.0216372	ENSG00000184156	45	0.0549451	0.0231449	ENSG00000053747	198	0.167797	0.0378125	ENSG00000149403	37	0.114551	0.0592427	ENSG00000146648	51
ENSG00000115762	33	0.0615672	0.099941	ENSG00000251664	218	0.117584	0.0388028	ENSG00000155011	4	0.0169492	0.38505	ENSG00000104723	131	0.126448	0.0369746	ENSG00000163046	171	0.314917	0.0481664	ENSG00000145012	34	0.100295	0.0340075	ENSG00000084674	49	0.0461828	0.0275132	ENSG00000251664	130	0.120482	0.0367479	ENSG00000134343	19	0.0267229	0.0216372	ENSG00000050767	44	0.0537241	0.0254829	ENSG00000091656	198	0.167797	0.0378125	ENSG00000149571	37	0.114551	0.0592427	ENSG00000212127	51
ENSG00000117713	33	0.0615672	0.099941	ENSG00000140836	216	0.116505	0.0400496	ENSG00000157445	4	0.0169492	0.38505	ENSG00000005810	129	0.124517	0.0389269	ENSG00000055609	170	0.313076	0.0491303	ENSG00000147488	34	0.100295	0.0340075	ENSG00000132142	49	0.0461828	0.0275132	ENSG00000145113	125	0.115848	0.0422437	ENSG00000144290	19	0.0267229	0.0216372	ENSG00000053747	44	0.0537241	0.0254829	ENSG00000124177	198	0.167797	0.0378125	ENSG00000150625	37	0.114551	0.0592427	ENSG00000136011	50
ENSG00000144619	33	0.0615672	0.099941	ENSG00000188906	216	0.116505	0.0400496	ENSG00000158258	4	0.0169492	0.38505	ENSG00000124177	129	0.124517	0.0389269	ENSG00000253953	170	0.313076	0.0491303	ENSG00000164068	34	0.100295	0.0340075	ENSG00000152578	49	0.0461828	0.0275132	ENSG00000128815	121	0.112141	0.0472151	ENSG00000151240	19	0.0267229	0.0216372	ENSG00000143669	44	0.0537241	0.0254829	ENSG00000143669	198	0.167797	0.0378125	ENSG00000152953	37	0.114551	0.0592427	ENSG00000204961	50
ENSG00000154646	33	0.0615672	0.099941	ENSG00000196159	214	0.115426	0.0413362	ENSG00000165995	4	0.0169492	0.38505	ENSG00000111215	128	0.123552	0.0399412	ENSG00000157764	169	0.311234	0.050113	ENSG00000175471	34	0.100295	0.0340075	ENSG00000082397	48	0.0452403	0.0299012	ENSG00000140009	121	0.112141	0.0472151	ENSG00000152377	19	0.0267229	0.0216372	ENSG00000147246	44	0.0537241	0.0254829	ENSG00000138650	197	0.166949	0.0384725	ENSG00000154655	37	0.114551	0.0592427	ENSG00000257335	50
ENSG00000157985	33	0.0615672	0.099941	ENSG00000140009	211	0.113808	0.0433429	ENSG00000166206	4	0.0169492	0.38505	ENSG00000146648	128	0.123552	0.0399412	ENSG00000127914	168	0.309392	0.051115	ENSG00000181234	34	0.100295	0.0340075	ENSG00000090920	48	0.0452403	0.0299012	ENSG00000183091	121	0.112141	0.0472151	ENSG00000152402	19	0.0267229	0.0216372	ENSG00000163359	44	0.0537241	0.0254829	ENSG00000111700	193	0.163559	0.0412285	ENSG00000154975	37	0.114551	0.0592427	ENSG00000005810	49
ENSG00000172264	33	0.0615672	0.099941	ENSG00000206190	210	0.113269	0.044033	ENSG00000166501	4	0.0169492	0.38505	ENSG00000113805	127	0.122587	0.0409818	ENSG00000196218	168	0.309392	0.051115	ENSG00000184305	34	0.100295	0.0340075	ENSG00000133083	48	0.0452403	0.0299012	ENSG00000212127	121	0.112141	0.0472151	ENSG00000152953	19	0.0267229	0.0216372	ENSG00000168038	44	0.0537241	0.0254829	ENSG00000205754	193	0.163559	0.0412285	ENSG00000155849	37	0.114551	0.0592427	ENSG00000054654	49
ENSG00000178965	33	0.0615672	0.099941	ENSG00000212127	210	0.113269	0.044033	ENSG00000167632	4	0.0169492	0.38505	ENSG00000115762	127	0.122587	0.0409818	ENSG00000128731	167	0.307551	0.0521365	ENSG00000184985	34	0.100295	0.0340075	ENSG00000138162	48	0.0452403	0.0299012	ENSG00000090920	120	0.111214	0.0485451	ENSG00000163288	19	0.0267229	0.0216372	ENSG00000115762	43	0.0525031	0.0280509	ENSG00000170558	192	0.162712	0.0419476	ENSG00000157445	37	0.114551	0.0592427	ENSG00000128731	49
ENSG00000182463	33	0.0615672	0.099941	ENSG00000242515	209	0.112729	0.044734	ENSG00000169282	4	0.0169492	0.38505	ENSG00000144406	127	0.122587	0.0409818	ENSG00000175894	166	0.305709	0.0531781	ENSG00000186439	34	0.100295	0.0340075	ENSG00000155897	48	0.0452403	0.0299012	ENSG00000239389	119	0.110287	0.0499118	ENSG00000166501	19	0.0267229	0.0216372	ENSG00000127914	43	0.0525031	0.0280509	ENSG00000257046	192	0.162712	0.0419476	ENSG00000158321	37	0.114551	0.0592427	ENSG00000171811	49
ENSG00000183098	33	0.0615672	0.099941	ENSG00000171316	208	0.11219	0.045446	ENSG00000169933	4	0.0169492	0.38505	ENSG00000048707	126	0.121622	0.0420493	ENSG00000257335	163	0.300184	0.0564263	ENSG00000212127	34	0.100295	0.0340075	ENSG00000136928	47	0.0442978	0.0324914	ENSG00000136011	118	0.109361	0.0513163	ENSG00000169876	19	0.0267229	0.0216372	ENSG00000127928	43	0.0525031	0.0280509	ENSG00000146648	191	0.161864	0.0426791	ENSG00000168038	37	0.114551	0.0592427	ENSG00000253537	49
ENSG00000183166	33	0.0615672	0.099941	ENSG00000005810	207	0.11165	0.0461692	ENSG00000171094	4	0.0169492	0.38505	ENSG00000145113	126	0.121622	0.0420493	ENSG00000136011	162	0.298343	0.0575516	ENSG00000197584	34	0.100295	0.0340075	ENSG00000178104	47	0.0442978	0.0324914	ENSG00000163046	117	0.108434	0.0527595	ENSG00000188738	19	0.0267229	0.0216372	ENSG00000144406	43	0.0525031	0.0280509	ENSG00000253729	190	0.161017	0.0434232	ENSG00000170044	37	0.114551	0.0592427	ENSG00000253953	49
ENSG00000188641	33	0.0615672	0.099941	ENSG00000048707	204	0.110032	0.0484077	ENSG00000171435	4	0.0169492	0.38505	ENSG00000262576	126	0.121622	0.0420493	ENSG00000171811	162	0.298343	0.0575516	ENSG00000047410	33	0.0973451	0.0385136	ENSG00000255168	47	0.0442978	0.0324914	ENSG00000205038	117	0.108434	0.0527595	ENSG00000197653	19	0.0267229	0.0216372	ENSG00000151338	43	0.0525031	0.0280509	ENSG00000253767	189	0.160169	0.0441802	ENSG00000172987	37	0.114551	0.0592427	ENSG00000053747	48
ENSG00000140015	32	0.0597015	0.109895	ENSG00000144452	202	0.108954	0.0499593	ENSG00000171811	4	0.0169492	0.38505	ENSG00000047578	123	0.118726	0.0454208	ENSG00000253729	162	0.298343	0.0575516	ENSG00000101333	33	0.0973451	0.0385136	ENSG00000040731	46	0.0433553	0.0353004	ENSG00000042832	116	0.107507	0.0542425	ENSG00000204740	19	0.0267229	0.0216372	ENSG00000212127	43	0.0525031	0.0280509	ENSG00000073910	188	0.159322	0.0449503	ENSG00000175600	37	0.114551	0.0592427	ENSG00000047578	47
ENSG00000168036	32	0.0597015	0.109895	ENSG00000047578	198	0.106796	0.0532114	ENSG00000171862	4	0.0169492	0.38505	ENSG00000144452	121	0.116795	0.0478165	ENSG00000053747	161	0.296501	0.0586987	ENSG00000101746	33	0.0973451	0.0385136	ENSG00000136011	46	0.0433553	0.0353004	ENSG00000187775	116	0.107507	0.0542425	ENSG00000186952	19	0.0267229	0.0216372	ENSG00000219481	43	0.0525031	0.0280509	ENSG00000167633	188	0.159322	0.0449503	ENSG00000183098	37	0.114551	0.0592427	ENSG00000154358	47
ENSG00000169851	32	0.0597015	0.109895	ENSG00000136011	198	0.106796	0.0532114	ENSG00000174473	4	0.0169492	0.38505	ENSG00000138162	117	0.112934	0.0529912	ENSG00000143669	161	0.296501	0.0586987	ENSG00000103197	33	0.0973451	0.0385136	ENSG00000176769	46	0.0433553	0.0353004	ENSG00000204956	115	0.10658	0.0557663	ENSG00000188803	19	0.0267229	0.0216372	ENSG00000255168	43	0.0525031	0.0280509	ENSG00000171316	186	0.157627	0.0465306	ENSG00000185420	37	0.114551	0.0592427	ENSG00000170558	47
ENSG00000173230	32	0.0597015	0.109895	ENSG00000261934	197	0.106257	0.0540566	ENSG00000175161	4	0.0169492	0.38505	ENSG00000253910	117	0.112934	0.0529912	ENSG00000212127	161	0.296501	0.0586987	ENSG00000146648	33	0.0973451	0.0385136	ENSG00000253305	46	0.0433553	0.0353004	ENSG00000154358	114	0.105653	0.0573321	ENSG00000085224	18	0.0253165	0.0280166	ENSG00000040731	42	0.0512821	0.030871	ENSG00000196159	186	0.157627	0.0465306	ENSG00000185942	37	0.114551	0.0592427	ENSG00000197653	47
ENSG00000182256	32	0.0597015	0.109895	ENSG00000124177	195	0.105178	0.0557869	ENSG00000176204	4	0.0169492	0.38505	ENSG00000206190	115	0.111004	0.0557836	ENSG00000253767	160	0.294659	0.0598683	ENSG00000148848	33	0.0973451	0.0385136	ENSG00000102935	45	0.0424128	0.038346	ENSG00000170962	114	0.105653	0.0573321	ENSG00000104044	18	0.0253165	0.0280166	ENSG00000048707	42	0.0512821	0.030871	ENSG00000038427	185	0.15678	0.0473412	ENSG00000058091	36	0.111455	0.065987	ENSG00000253767	47
ENSG00000213281	32	0.0597015	0.109895	ENSG00000253305	195	0.105178	0.0557869	ENSG00000178031	4	0.0169492	0.38505	ENSG00000184185	113	0.109073	0.0587222	ENSG00000151835	157	0.289134	0.063515	ENSG00000151474	33	0.0973451	0.0385136	ENSG00000170776	45	0.0424128	0.038346	ENSG00000128731	113	0.104727	0.0589409	ENSG00000109536	18	0.0253165	0.0280166	ENSG00000154358	42	0.0512821	0.030871	ENSG00000197653	183	0.155085	0.0490048	ENSG00000085224	36	0.111455	0.065987	ENSG00000038427	46
ENSG00000053918	31	0.0578358	0.12075	ENSG00000112159	193	0.104099	0.0575718	ENSG00000181234	4	0.0169492	0.38505	ENSG00000135976	111	0.107143	0.0618146	ENSG00000239389	157	0.289134	0.063515	ENSG00000155011	33	0.0973451	0.0385136	ENSG00000171811	45	0.0424128	0.038346	ENSG00000132142	113	0.104727	0.0589409	ENSG00000115760	18	0.0253165	0.0280166	ENSG00000157106	42	0.0512821	0.030871	ENSG00000188906	182	0.154237	0.0498581	ENSG00000099715	36	0.111455	0.065987	ENSG00000140009	46
ENSG00000151322	31	0.0578358	0.12075	ENSG00000239389	193	0.104099	0.0575718	ENSG00000181722	4	0.0169492	0.38505	ENSG00000038427	110	0.106178	0.063421	ENSG00000047578	155	0.285451	0.0660658	ENSG00000164176	33	0.0973451	0.0385136	ENSG00000173157	45	0.0424128	0.038346	ENSG00000219481	113	0.104727	0.0589409	ENSG00000115762	18	0.0253165	0.0280166	ENSG00000167548	42	0.0512821	0.030871	ENSG00000151338	180	0.152542	0.0516092	ENSG00000100031	36	0.111455	0.065987	ENSG00000163554	46
ENSG00000158258	31	0.0578358	0.12075	ENSG00000197653	191	0.10302	0.0594131	ENSG00000182168	4	0.0169492	0.38505	ENSG00000253485	110	0.106178	0.063421	ENSG00000048707	154	0.28361	0.0673784	ENSG00000170745	33	0.0973451	0.0385136	ENSG00000173821	45	0.0424128	0.038346	ENSG00000081853	112	0.1038	0.0605938	ENSG00000128573	18	0.0253165	0.0280166	ENSG00000176769	42	0.0512821	0.030871	ENSG00000084674	178	0.150847	0.0534212	ENSG00000101191	36	0.111455	0.065987	ENSG00000164061	46
ENSG00000168843	31	0.0578358	0.12075	ENSG00000127914	190	0.102481	0.0603554	ENSG00000182771	4	0.0169492	0.38505	ENSG00000188803	110	0.106178	0.063421	ENSG00000188738	154	0.28361	0.0673784	ENSG00000184347	33	0.0973451	0.0385136	ENSG00000111215	44	0.0414703	0.0416472	ENSG00000254245	110	0.101946	0.0640371	ENSG00000140015	18	0.0253165	0.0280166	ENSG00000183638	42	0.0512821	0.030871	ENSG00000140836	178	0.150847	0.0534212	ENSG00000112137	36	0.111455	0.065987	ENSG00000132142	45
ENSG00000170579	31	0.0578358	0.12075	ENSG00000255168	190	0.102481	0.0603554	ENSG00000182901	4	0.0169492	0.38505	ENSG00000109670	109	0.105212	0.0650688	ENSG00000138162	153	0.281768	0.0687164	ENSG00000185053	33	0.0973451	0.0385136	ENSG00000115423	44	0.0414703	0.0416472	ENSG00000181143	109	0.101019	0.0658297	ENSG00000142798	18	0.0253165	0.0280166	ENSG00000188803	42	0.0512821	0.030871	ENSG00000151835	174	0.147458	0.0572362	ENSG00000131558	36	0.111455	0.065987	ENSG00000171316	45
ENSG00000184305	31	0.0578358	0.12075	ENSG00000171811	189	0.101942	0.0613124	ENSG00000183580	4	0.0169492	0.38505	ENSG00000101680	107	0.103282	0.0684931	ENSG00000139687	152	0.279926	0.0700802	ENSG00000186153	33	0.0973451	0.0385136	ENSG00000140538	44	0.0414703	0.0416472	ENSG00000196126	109	0.101019	0.0658297	ENSG00000143473	18	0.0253165	0.0280166	ENSG00000132142	41	0.0500611	0.0339667	ENSG00000047578	172	0.145763	0.0592435	ENSG00000132142	36	0.111455	0.065987	ENSG00000250120	45
ENSG00000044524	30	0.0559701	0.132575	ENSG00000073910	188	0.101402	0.0622845	ENSG00000184903	4	0.0169492	0.38505	ENSG00000145431	107	0.103282	0.0684931	ENSG00000038427	151	0.278085	0.0714705	ENSG00000071242	32	0.0943953	0.0435892	ENSG00000142798	44	0.0414703	0.0416472	ENSG00000254221	107	0.0991659	0.0695635	ENSG00000144366	18	0.0253165	0.0280166	ENSG00000144366	41	0.0500611	0.0339667	ENSG00000112159	172	0.145763	0.0592435	ENSG00000133083	36	0.111455	0.065987	ENSG00000145147	45
ENSG00000082397	30	0.0559701	0.132575	ENSG00000253729	187	0.100863	0.0632717	ENSG00000184985	4	0.0169492	0.38505	ENSG00000262209	107	0.103282	0.0684931	ENSG00000112159	149	0.274401	0.0743321	ENSG00000085276	32	0.0943953	0.0435892	ENSG00000147050	44	0.0414703	0.0416472	ENSG00000111799	106	0.0982391	0.0715072	ENSG00000144642	18	0.0253165	0.0280166	ENSG00000170558	41	0.0500611	0.0339667	ENSG00000157764	172	0.145763	0.0592435	ENSG00000147246	36	0.111455	0.065987	ENSG00000124177	44
ENSG00000140945	30	0.0559701	0.132575	ENSG00000145113	186	0.100324	0.0642743	ENSG00000185274	4	0.0169492	0.38505	ENSG00000039139	106	0.102317	0.0702717	ENSG00000187775	148	0.27256	0.0758045	ENSG00000110693	32	0.0943953	0.0435892	ENSG00000151338	44	0.0414703	0.0416472	ENSG00000135976	104	0.0963855	0.075555	ENSG00000148848	18	0.0253165	0.0280166	ENSG00000171811	41	0.0500611	0.0339667	ENSG00000163046	172	0.145763	0.0592435	ENSG00000151276	36	0.111455	0.065987	ENSG00000124942	44
ENSG00000141376	30	0.0559701	0.132575	ENSG00000253846	184	0.0992449	0.0663268	ENSG00000185737	4	0.0169492	0.38505	ENSG00000171798	106	0.102317	0.0702717	ENSG00000261934	147	0.270718	0.0773052	ENSG00000113448	32	0.0943953	0.0435892	ENSG00000249158	44	0.0414703	0.0416472	ENSG00000262576	104	0.0963855	0.075555	ENSG00000169851	18	0.0253165	0.0280166	ENSG00000213931	41	0.0500611	0.0339667	ENSG00000138162	171	0.144915	0.0602732	ENSG00000151322	36	0.111455	0.065987	ENSG00000181143	44
ENSG00000144724	30	0.0559701	0.132575	ENSG00000173821	178	0.0960086	0.0728799	ENSG00000187398	4	0.0169492	0.38505	ENSG00000253731	106	0.102317	0.0702717	ENSG00000197653	143	0.263352	0.0836024	ENSG00000114861	32	0.0943953	0.0435892	ENSG00000111799	43	0.0405278	0.0452246	ENSG00000147050	103	0.0954588	0.077662	ENSG00000176769	18	0.0253165	0.0280166	ENSG00000261934	41	0.0500611	0.0339667	ENSG00000109670	167	0.141525	0.0645719	ENSG00000162849	36	0.111455	0.065987	ENSG00000183914	44
ENSG00000149115	30	0.0559701	0.132575	ENSG00000005339	177	0.0954693	0.0740324	ENSG00000187720	4	0.0169492	0.38505	ENSG00000134250	103	0.0994208	0.0758875	ENSG00000183638	141	0.259669	0.0869352	ENSG00000130589	32	0.0943953	0.0435892	ENSG00000144452	43	0.0405278	0.0452246	ENSG00000073910	102	0.094532	0.0798262	ENSG00000184613	18	0.0253165	0.0280166	ENSG00000239389	40	0.04884	0.0373638	ENSG00000163359	167	0.141525	0.0645719	ENSG00000164176	36	0.111455	0.065987	ENSG00000253729	44
ENSG00000152495	30	0.0559701	0.132575	ENSG00000254122	175	0.0943905	0.0763916	ENSG00000196104	4	0.0169492	0.38505	ENSG00000128731	102	0.0984556	0.0778568	ENSG00000006788	140	0.257827	0.0886497	ENSG00000136928	32	0.0943953	0.0435892	ENSG00000183914	43	0.0405278	0.0452246	ENSG00000253910	102	0.094532	0.0798262	ENSG00000254122	18	0.0253165	0.0280166	ENSG00000047578	39	0.047619	0.0410905	ENSG00000058453	166	0.140678	0.0656931	ENSG00000171798	36	0.111455	0.065987	ENSG00000130224	43
ENSG00000197959	30	0.0559701	0.132575	ENSG00000145431	174	0.0938511	0.0775988	ENSG00000196482	4	0.0169492	0.38505	ENSG00000141510	102	0.0984556	0.0778568	ENSG00000253305	138	0.254144	0.0921776	ENSG00000141376	32	0.0943953	0.0435892	ENSG00000099715	42	0.0395853	0.0491003	ENSG00000253485	100	0.0926784	0.0843325	ENSG00000002746	17	0.02391	0.0361684	ENSG00000140009	39	0.047619	0.0410905	ENSG00000261934	166	0.140678	0.0656931	ENSG00000175161	36	0.111455	0.065987	ENSG00000157423	43
ENSG00000011451	29	0.0541045	0.145438	ENSG00000124942	171	0.092233	0.0813342	ENSG00000196557	4	0.0169492	0.38505	ENSG00000253729	102	0.0984556	0.0778568	ENSG00000121879	136	0.25046	0.0958416	ENSG00000144407	32	0.0943953	0.0435892	ENSG00000115760	42	0.0395853	0.0491003	ENSG00000005810	99	0.0917516	0.0866776	ENSG00000005339	17	0.02391	0.0361684	ENSG00000187775	39	0.047619	0.0410905	ENSG00000171811	165	0.139831	0.0668336	ENSG00000175471	36	0.111455	0.065987	ENSG00000261934	43
ENSG00000085224	29	0.0541045	0.145438	ENSG00000139687	170	0.0916936	0.0826182	ENSG00000044524	3	0.0127119	0.515055	ENSG00000154358	101	0.0974903	0.0798767	ENSG00000253846	134	0.246777	0.0996465	ENSG00000145113	32	0.0943953	0.0435892	ENSG00000117983	42	0.0395853	0.0491003	ENSG00000038427	98	0.0908248	0.0890862	ENSG00000006788	17	0.02391	0.0361684	ENSG00000065526	38	0.046398	0.0451772	ENSG00000255168	165	0.139831	0.0668336	ENSG00000188580	36	0.111455	0.065987	ENSG00000101680	42
ENSG00000103197	29	0.0541045	0.145438	ENSG00000157764	169	0.0911543	0.0839221	ENSG00000071242	3	0.0127119	0.515055	ENSG00000171316	101	0.0974903	0.0798767	ENSG00000203780	133	0.244936	0.101603	ENSG00000156475	32	0.0943953	0.0435892	ENSG00000134250	42	0.0395853	0.0491003	ENSG00000048707	98	0.0908248	0.0890862	ENSG00000050767	17	0.02391	0.0361684	ENSG00000145431	38	0.046398	0.0451772	ENSG00000162641	164	0.138983	0.0679936	ENSG00000075213	35	0.108359	0.0734392	ENSG00000147050	42
ENSG00000131374	29	0.0541045	0.145438	ENSG00000198793	163	0.087918	0.0921816	ENSG00000108684	3	0.0127119	0.515055	ENSG00000197653	100	0.0965251	0.0819486	ENSG00000163359	132	0.243094	0.103598	ENSG00000159216	32	0.0943953	0.0435892	ENSG00000163359	42	0.0395853	0.0491003	ENSG00000167548	96	0.0889713	0.0941004	ENSG00000090920	17	0.02391	0.0361684	ENSG00000198788	38	0.046398	0.0451772	ENSG00000127481	161	0.136441	0.0715945	ENSG00000104059	35	0.108359	0.0734392	ENSG00000196367	42
ENSG00000157106	29	0.0541045	0.145438	ENSG00000253873	163	0.087918	0.0921816	ENSG00000110693	3	0.0127119	0.515055	ENSG00000183495	98	0.0945946	0.0862538	ENSG00000109670	131	0.241252	0.105629	ENSG00000165659	32	0.0943953	0.0435892	ENSG00000183495	42	0.0395853	0.0491003	ENSG00000196218	96	0.0889713	0.0941004	ENSG00000101191	17	0.02391	0.0361684	ENSG00000253305	38	0.046398	0.0451772	ENSG00000145431	158	0.133898	0.0753837	ENSG00000127928	35	0.108359	0.0734392	ENSG00000253305	42
ENSG00000169933	29	0.0541045	0.145438	ENSG00000135976	162	0.0873786	0.0936338	ENSG00000112137	3	0.0127119	0.515055	ENSG00000136011	97	0.0936293	0.0884898	ENSG00000164309	130	0.239411	0.1077	ENSG00000182601	32	0.0943953	0.0435892	ENSG00000253846	42	0.0395853	0.0491003	ENSG00000253731	96	0.0889713	0.0941004	ENSG00000102290	17	0.02391	0.0361684	ENSG00000253846	38	0.046398	0.0451772	ENSG00000005339	155	0.131356	0.0793709	ENSG00000148400	35	0.108359	0.0734392	ENSG00000084674	41
ENSG00000177694	29	0.0541045	0.145438	ENSG00000090920	161	0.0868393	0.0951085	ENSG00000113396	3	0.0127119	0.515055	ENSG00000212127	97	0.0936293	0.0884898	ENSG00000167633	130	0.239411	0.1077	ENSG00000183166	32	0.0943953	0.0435892	ENSG00000005339	41	0.0386428	0.053298	ENSG00000262209	96	0.0889713	0.0941004	ENSG00000113100	17	0.02391	0.0361684	ENSG00000005339	37	0.045177	0.0496568	ENSG00000241635	153	0.129661	0.082144	ENSG00000156011	35	0.108359	0.0734392	ENSG00000095066	41
ENSG00000182732	29	0.0541045	0.145438	ENSG00000095066	160	0.0862999	0.0966059	ENSG00000120594	3	0.0127119	0.515055	ENSG00000253537	97	0.0936293	0.0884898	ENSG00000058453	128	0.235727	0.111959	ENSG00000184005	32	0.0943953	0.0435892	ENSG00000073910	41	0.0386428	0.053298	ENSG00000149531	95	0.0880445	0.0967094	ENSG00000130589	17	0.02391	0.0361684	ENSG00000085224	37	0.045177	0.0496568	ENSG00000188738	152	0.128814	0.0835662	ENSG00000157764	35	0.108359	0.0734392	ENSG00000127481	41
ENSG00000086991	28	0.0522388	0.159412	ENSG00000178965	159	0.0857605	0.0981265	ENSG00000131374	3	0.0127119	0.515055	ENSG00000253953	96	0.0926641	0.0907832	ENSG00000171316	128	0.235727	0.111959	ENSG00000196104	32	0.0943953	0.0435892	ENSG00000156103	41	0.0386428	0.053298	ENSG00000109670	94	0.0871177	0.0993886	ENSG00000146592	17	0.02391	0.0361684	ENSG00000163554	37	0.045177	0.0496568	ENSG00000253305	151	0.127966	0.0850127	ENSG00000157985	35	0.108359	0.0734392	ENSG00000187775	41
ENSG00000115896	28	0.0522388	0.159412	ENSG00000111799	156	0.0841424	0.102831	ENSG00000136928	3	0.0127119	0.515055	ENSG00000124942	95	0.0916988	0.0931356	ENSG00000254122	128	0.235727	0.111959	ENSG00000197826	32	0.0943953	0.0435892	ENSG00000109670	40	0.0377003	0.0578431	ENSG00000178965	94	0.0871177	0.0993886	ENSG00000152894	17	0.02391	0.0361684	ENSG00000183495	37	0.045177	0.0496568	ENSG00000196367	150	0.127119	0.0864839	ENSG00000162599	35	0.108359	0.0734392	ENSG00000206190	41
ENSG00000128918	28	0.0522388	0.159412	ENSG00000157106	156	0.0841424	0.102831	ENSG00000139144	3	0.0127119	0.515055	ENSG00000095066	93	0.0897683	0.0980233	ENSG00000198793	124	0.228361	0.120971	ENSG00000170624	32	0.0943953	0.0435892	ENSG00000139687	40	0.0377003	0.0578431	ENSG00000124177	93	0.0861909	0.10214	ENSG00000156011	17	0.02391	0.0361684	ENSG00000196071	37	0.045177	0.0496568	ENSG00000134250	144	0.122034	0.0958535	ENSG00000164061	35	0.108359	0.0734392	ENSG00000255168	41
ENSG00000135476	28	0.0522388	0.159412	ENSG00000109670	155	0.083603	0.104447	ENSG00000144407	3	0.0127119	0.515055	ENSG00000167633	93	0.0897683	0.0980233	ENSG00000124942	121	0.222836	0.128184	ENSG00000047578	31	0.0914454	0.049301	ENSG00000148400	40	0.0377003	0.0578431	ENSG00000143669	93	0.0861909	0.10214	ENSG00000160299	17	0.02391	0.0361684	ENSG00000196159	37	0.045177	0.0496568	ENSG00000173821	142	0.120339	0.0991938	ENSG00000164309	35	0.108359	0.0734392	ENSG00000127914	40
ENSG00000139915	28	0.0522388	0.159412	ENSG00000196367	154	0.0830636	0.106089	ENSG00000144619	3	0.0127119	0.515055	ENSG00000171862	92	0.0888031	0.100562	ENSG00000253873	121	0.222836	0.128184	ENSG00000067715	31	0.0914454	0.049301	ENSG00000183638	40	0.0377003	0.0578431	ENSG00000157764	93	0.0861909	0.10214	ENSG00000162687	17	0.02391	0.0361684	ENSG00000235531	37	0.045177	0.0496568	ENSG00000178965	142	0.120339	0.0991938	ENSG00000181355	35	0.108359	0.0734392	ENSG00000140836	40
ENSG00000141736	28	0.0522388	0.159412	ENSG00000083857	151	0.0814455	0.111167	ENSG00000144642	3	0.0127119	0.515055	ENSG00000253767	92	0.0888031	0.100562	ENSG00000198947	120	0.220994	0.130679	ENSG00000109670	31	0.0914454	0.049301	ENSG00000083857	39	0.0367578	0.0627629	ENSG00000241635	93	0.0861909	0.10214	ENSG00000165995	17	0.02391	0.0361684	ENSG00000073910	36	0.043956	0.0545651	ENSG00000253846	142	0.120339	0.0991938	ENSG00000184005	35	0.108359	0.0734392	ENSG00000145113	40
ENSG00000159216	28	0.0522388	0.159412	ENSG00000100345	151	0.0814455	0.111167	ENSG00000145012	3	0.0127119	0.515055	ENSG00000143669	91	0.0878378	0.103165	ENSG00000005339	118	0.217311	0.135811	ENSG00000133424	31	0.0914454	0.049301	ENSG00000114841	39	0.0367578	0.0627629	ENSG00000205277	92	0.0852641	0.104965	ENSG00000170044	17	0.02391	0.0361684	ENSG00000077092	36	0.043956	0.0545651	ENSG00000134982	141	0.119492	0.100907	ENSG00000186153	35	0.108359	0.0734392	ENSG00000160299	40
ENSG00000161328	28	0.0522388	0.159412	ENSG00000160299	151	0.0814455	0.111167	ENSG00000146938	3	0.0127119	0.515055	ENSG00000127914	90	0.0868726	0.105835	ENSG00000134982	115	0.211786	0.143872	ENSG00000134250	31	0.0914454	0.049301	ENSG00000152495	39	0.0367578	0.0627629	ENSG00000198788	91	0.0843373	0.107866	ENSG00000171811	17	0.02391	0.0361684	ENSG00000101680	36	0.043956	0.0545651	ENSG00000163939	140	0.118644	0.102649	ENSG00000196126	35	0.108359	0.0734392	ENSG00000163046	40
ENSG00000169760	28	0.0522388	0.159412	ENSG00000130508	147	0.079288	0.11831	ENSG00000149403	3	0.0127119	0.515055	ENSG00000183091	90	0.0868726	0.105835	ENSG00000143631	114	0.209945	0.146659	ENSG00000153064	31	0.0914454	0.049301	ENSG00000251664	39	0.0367578	0.0627629	ENSG00000203780	91	0.0843373	0.107866	ENSG00000187775	17	0.02391	0.0361684	ENSG00000160299	36	0.043956	0.0545651	ENSG00000242515	138	0.116949	0.106222	ENSG00000196963	35	0.108359	0.0734392	ENSG00000112159	39
ENSG00000174473	28	0.0522388	0.159412	ENSG00000183638	144	0.0776699	0.123961	ENSG00000149571	3	0.0127119	0.515055	ENSG00000147050	89	0.0859073	0.108574	ENSG00000084674	113	0.208103	0.149498	ENSG00000157764	31	0.0914454	0.049301	ENSG00000006788	38	0.0358153	0.0680865	ENSG00000188738	90	0.0834106	0.110844	ENSG00000196367	17	0.02391	0.0361684	ENSG00000183914	36	0.043956	0.0545651	ENSG00000135976	136	0.115254	0.109918	ENSG00000198673	35	0.108359	0.0734392	ENSG00000253846	39
ENSG00000188580	28	0.0522388	0.159412	ENSG00000171862	142	0.0765912	0.127873	ENSG00000154162	3	0.0127119	0.515055	ENSG00000139687	88	0.0849421	0.111383	ENSG00000086570	113	0.208103	0.149498	ENSG00000166501	31	0.0914454	0.049301	ENSG00000078018	38	0.0358153	0.0680865	ENSG00000253537	90	0.0834106	0.110844	ENSG00000197584	17	0.02391	0.0361684	ENSG00000038427	35	0.042735	0.0599409	ENSG00000139687	136	0.115254	0.109918	ENSG00000237515	35	0.108359	0.0734392	ENSG00000118946	38
ENSG00000272781	28	0.0522388	0.159412	ENSG00000169994	141	0.0760518	0.129875	ENSG00000154655	3	0.0127119	0.515055	ENSG00000169994	86	0.0830116	0.117218	ENSG00000183495	113	0.208103	0.149498	ENSG00000169744	31	0.0914454	0.049301	ENSG00000160299	38	0.0358153	0.0680865	ENSG00000253729	89	0.0824838	0.113903	ENSG00000038427	16	0.0225035	0.0465398	ENSG00000109670	35	0.042735	0.0599409	ENSG00000198793	136	0.115254	0.109918	ENSG00000104723	35	0.108359	0.0734392	ENSG00000157764	38
ENSG00000102466	27	0.0503731	0.174571	ENSG00000163046	140	0.0755124	0.131907	ENSG00000159216	3	0.0127119	0.515055	ENSG00000261934	84	0.0810811	0.123357	ENSG00000173821	112	0.206262	0.15239	ENSG00000171723	31	0.0914454	0.049301	ENSG00000164061	38	0.0358153	0.0680865	ENSG00000160299	88	0.081557	0.117042	ENSG00000060709	16	0.0225035	0.0465398	ENSG00000171862	35	0.042735	0.0599409	ENSG00000083857	134	0.113559	0.113741	ENSG00000106536	34	0.105263	0.0816636	ENSG00000163359	38
ENSG00000109452	27	0.0503731	0.174571	ENSG00000118946	139	0.074973	0.13397	ENSG00000164830	3	0.0127119	0.515055	ENSG00000157764	80	0.0772201	0.136603	ENSG00000196557	110	0.202578	0.158335	ENSG00000179104	31	0.0914454	0.049301	ENSG00000168036	38	0.0358153	0.0680865	ENSG00000127914	87	0.0806302	0.120266	ENSG00000101680	16	0.0225035	0.0465398	ENSG00000197694	35	0.042735	0.0599409	ENSG00000254122	134	0.113559	0.113741	ENSG00000122584	34	0.105263	0.0816636	ENSG00000219481	38
ENSG00000113805	27	0.0503731	0.174571	ENSG00000134982	136	0.0733549	0.14035	ENSG00000165061	3	0.0127119	0.515055	ENSG00000183638	80	0.0772201	0.136603	ENSG00000241635	110	0.202578	0.158335	ENSG00000182256	31	0.0914454	0.049301	ENSG00000171798	38	0.0358153	0.0680865	ENSG00000163359	87	0.0806302	0.120266	ENSG00000112159	16	0.0225035	0.0465398	ENSG00000241635	35	0.042735	0.0599409	ENSG00000117713	132	0.111864	0.117694	ENSG00000136928	34	0.105263	0.0816636	ENSG00000249158	38
ENSG00000139687	27	0.0503731	0.174571	ENSG00000163359	136	0.0733549	0.14035	ENSG00000165084	3	0.0127119	0.515055	ENSG00000253305	80	0.0772201	0.136603	ENSG00000171798	109	0.200737	0.16139	ENSG00000182901	31	0.0914454	0.049301	ENSG00000197653	38	0.0358153	0.0680865	ENSG00000197653	87	0.0806302	0.120266	ENSG00000113396	16	0.0225035	0.0465398	ENSG00000254122	35	0.042735	0.0599409	ENSG00000183914	132	0.111864	0.117694	ENSG00000144366	34	0.105263	0.0816636	ENSG00000005339	37
ENSG00000140538	27	0.0503731	0.174571	ENSG00000127481	135	0.0728155	0.142542	ENSG00000168036	3	0.0127119	0.515055	ENSG00000134982	79	0.0762548	0.140128	ENSG00000196367	109	0.200737	0.16139	ENSG00000184956	31	0.0914454	0.049301	ENSG00000047410	37	0.0348728	0.0738451	ENSG00000242515	87	0.0806302	0.120266	ENSG00000124942	16	0.0225035	0.0465398	ENSG00000100393	34	0.041514	0.065826	ENSG00000173230	131	0.111017	0.119721	ENSG00000144452	34	0.105263	0.0816636	ENSG00000251664	37
ENSG00000144229	27	0.0503731	0.174571	ENSG00000168477	135	0.0728155	0.142542	ENSG00000169306	3	0.0127119	0.515055	ENSG00000151835	78	0.0752896	0.143744	ENSG00000083857	108	0.198895	0.164502	ENSG00000198673	31	0.0914454	0.049301	ENSG00000164309	37	0.0348728	0.0738451	ENSG00000253953	87	0.0806302	0.120266	ENSG00000128918	16	0.0225035	0.0465398	ENSG00000112159	34	0.041514	0.065826	ENSG00000227124	131	0.111017	0.119721	ENSG00000152377	34	0.105263	0.0816636	ENSG00000109670	36
ENSG00000150625	27	0.0503731	0.174571	ENSG00000162641	134	0.0722762	0.144767	ENSG00000169851	3	0.0127119	0.515055	ENSG00000173821	78	0.0752896	0.143744	ENSG00000102290	108	0.198895	0.164502	ENSG00000198788	31	0.0914454	0.049301	ENSG00000188738	37	0.0348728	0.0738451	ENSG00000141510	85	0.0787766	0.126973	ENSG00000132142	16	0.0225035	0.0465398	ENSG00000130508	34	0.041514	0.065826	ENSG00000047410	128	0.108475	0.12601	ENSG00000152495	34	0.105263	0.0816636	ENSG00000239389	36
ENSG00000168038	27	0.0503731	0.174571	ENSG00000164309	134	0.0722762	0.144767	ENSG00000170044	3	0.0127119	0.515055	ENSG00000241635	78	0.0752896	0.143744	ENSG00000164061	105	0.19337	0.174182	ENSG00000107249	30	0.0884956	0.0557223	ENSG00000254122	37	0.0348728	0.0738451	ENSG00000183638	85	0.0787766	0.126973	ENSG00000147246	16	0.0225035	0.0465398	ENSG00000130702	34	0.041514	0.065826	ENSG00000253873	126	0.10678	0.130381	ENSG00000169933	34	0.105263	0.0816636	ENSG00000254122	36
ENSG00000186153	27	0.0503731	0.174571	ENSG00000151835	133	0.0717368	0.147027	ENSG00000170745	3	0.0127119	0.515055	ENSG00000163046	76	0.0733591	0.151254	ENSG00000126733	104	0.191529	0.177527	ENSG00000143951	30	0.0884956	0.0557223	ENSG00000130702	36	0.0339303	0.080072	ENSG00000134250	84	0.0778499	0.13046	ENSG00000157423	16	0.0225035	0.0465398	ENSG00000188906	34	0.041514	0.065826	ENSG00000171862	125	0.105932	0.132623	ENSG00000172969	34	0.105263	0.0816636	ENSG00000090920	35
ENSG00000148655	27	0.0503731	0.174571	ENSG00000203780	133	0.0717368	0.147027	ENSG00000170959	3	0.0127119	0.515055	ENSG00000083857	75	0.0723938	0.155153	ENSG00000162641	104	0.191529	0.177527	ENSG00000152495	30	0.0884956	0.0557223	ENSG00000143669	36	0.0339303	0.080072	ENSG00000253767	83	0.0769231	0.13404	ENSG00000166157	16	0.0225035	0.0465398	ENSG00000253873	34	0.041514	0.065826	ENSG00000157106	124	0.105085	0.134902	ENSG00000183662	34	0.105263	0.0816636	ENSG00000123384	35
ENSG00000122584	26	0.0485075	0.19099	ENSG00000188738	132	0.0711974	0.14932	ENSG00000172260	3	0.0127119	0.515055	ENSG00000085224	75	0.0723938	0.155153	ENSG00000242515	104	0.191529	0.177527	ENSG00000171798	30	0.0884956	0.0557223	ENSG00000167633	36	0.0339303	0.080072	ENSG00000179295	82	0.0759963	0.137714	ENSG00000170745	16	0.0225035	0.0465398	ENSG00000006788	33	0.040293	0.0722654	ENSG00000183495	123	0.104237	0.13722	ENSG00000184588	34	0.105263	0.0816636	ENSG00000139687	35
ENSG00000152061	26	0.0485075	0.19099	ENSG00000143631	129	0.0695793	0.156412	ENSG00000172987	3	0.0127119	0.515055	ENSG00000100393	75	0.0723938	0.155153	ENSG00000095066	103	0.189687	0.180934	ENSG00000197102	30	0.0884956	0.0557223	ENSG00000253873	36	0.0339303	0.080072	ENSG00000169894	80	0.0741427	0.145356	ENSG00000179104	16	0.0225035	0.0465398	ENSG00000047410	33	0.040293	0.0722654	ENSG00000121879	120	0.101695	0.14441	ENSG00000187398	34	0.105263	0.0816636	ENSG00000171798	35
ENSG00000152953	26	0.0485075	0.19099	ENSG00000169876	129	0.0695793	0.156412	ENSG00000176571	3	0.0127119	0.515055	ENSG00000253846	75	0.0723938	0.155153	ENSG00000169306	103	0.189687	0.180934	ENSG00000197959	30	0.0884956	0.0557223	ENSG00000167548	35	0.0329877	0.0868029	ENSG00000047578	78	0.0722892	0.153405	ENSG00000197102	16	0.0225035	0.0465398	ENSG00000095066	33	0.040293	0.0722654	ENSG00000124942	120	0.101695	0.14441	ENSG00000187672	34	0.105263	0.0816636	ENSG00000145431	34
ENSG00000163939	26	0.0485075	0.19099	ENSG00000196557	128	0.0690399	0.158849	ENSG00000177182	3	0.0127119	0.515055	ENSG00000090920	74	0.0714286	0.159151	ENSG00000189108	103	0.189687	0.180934	ENSG00000204740	30	0.0884956	0.0557223	ENSG00000169994	35	0.0329877	0.0868029	ENSG00000142798	78	0.0722892	0.153405	ENSG00000241635	16	0.0225035	0.0465398	ENSG00000113805	33	0.040293	0.0722654	ENSG00000065526	117	0.0991525	0.151969	ENSG00000187775	34	0.105263	0.0816636	ENSG00000178209	34
ENSG00000165379	26	0.0485075	0.19099	ENSG00000038427	127	0.0685005	0.161322	ENSG00000177694	3	0.0127119	0.515055	ENSG00000138650	74	0.0714286	0.159151	ENSG00000009694	101	0.186004	0.187935	ENSG00000164035	30	0.0884956	0.0557223	ENSG00000048707	34	0.0320452	0.0940756	ENSG00000171316	78	0.0722892	0.153405	ENSG00000005810	15	0.021097	0.0596717	ENSG00000147050	33	0.040293	0.0722654	ENSG00000086570	113	0.0957627	0.162654	ENSG00000196367	34	0.105263	0.0816636	ENSG00000253873	34
ENSG00000179399	26	0.0485075	0.19099	ENSG00000183495	127	0.0685005	0.161322	ENSG00000182050	3	0.0127119	0.515055	ENSG00000160299	74	0.0714286	0.159151	ENSG00000135976	101	0.186004	0.187935	ENSG00000128918	29	0.0855457	0.0629339	ENSG00000086570	34	0.0320452	0.0940756	ENSG00000124942	77	0.0713624	0.157588	ENSG00000086991	15	0.021097	0.0596717	ENSG00000149531	33	0.040293	0.0722654	ENSG00000145113	113	0.0957627	0.162654	ENSG00000182185	34	0.105263	0.0816636	ENSG00000134250	33
ENSG00000180287	26	0.0485075	0.19099	ENSG00000006788	126	0.0679612	0.163832	ENSG00000182256	3	0.0127119	0.515055	ENSG00000163939	73	0.0704633	0.163251	ENSG00000129682	99	0.18232	0.195191	ENSG00000135218	29	0.0855457	0.0629339	ENSG00000117713	33	0.0311027	0.10193	ENSG00000009307	76	0.0704356	0.161881	ENSG00000118946	15	0.021097	0.0596717	ENSG00000173821	33	0.040293	0.0722654	ENSG00000123384	112	0.0949153	0.165438	ENSG00000219438	34	0.105263	0.0816636	ENSG00000203780	33
ENSG00000182050	26	0.0485075	0.19099	ENSG00000173230	126	0.0679612	0.163832	ENSG00000182667	3	0.0127119	0.515055	ENSG00000111799	72	0.0694981	0.167455	ENSG00000146938	99	0.18232	0.195191	ENSG00000138696	29	0.0855457	0.0629339	ENSG00000124942	33	0.0311027	0.10193	ENSG00000100393	76	0.0704356	0.161881	ENSG00000127481	15	0.021097	0.0596717	ENSG00000197653	33	0.040293	0.0722654	ENSG00000143631	112	0.0949153	0.165438	ENSG00000248874	34	0.105263	0.0816636	ENSG00000167633	32
ENSG00000183023	26	0.0485075	0.19099	ENSG00000117713	125	0.0674218	0.166381	ENSG00000183032	3	0.0127119	0.515055	ENSG00000163359	72	0.0694981	0.167455	ENSG00000155966	99	0.18232	0.195191	ENSG00000139865	29	0.0855457	0.0629339	ENSG00000130508	33	0.0311027	0.10193	ENSG00000095066	75	0.0695088	0.166286	ENSG00000136011	15	0.021097	0.0596717	ENSG00000253729	33	0.040293	0.0722654	ENSG00000114841	111	0.0940678	0.168269	ENSG00000114861	33	0.102167	0.0907286	ENSG00000171862	32
ENSG00000189108	26	0.0485075	0.19099	ENSG00000183914	125	0.0674218	0.166381	ENSG00000183098	3	0.0127119	0.515055	ENSG00000162641	71	0.0685328	0.171766	ENSG00000250349	99	0.18232	0.195191	ENSG00000146592	29	0.0855457	0.0629339	ENSG00000140009	33	0.0311027	0.10193	ENSG00000109536	75	0.0695088	0.166286	ENSG00000144452	15	0.021097	0.0596717	ENSG00000135976	32	0.039072	0.0793079	ENSG00000183638	109	0.0923729	0.174073	ENSG00000120594	33	0.102167	0.0907286	ENSG00000006788	31
ENSG00000067715	25	0.0466418	0.208743	ENSG00000164061	122	0.0658037	0.17426	ENSG00000184305	3	0.0127119	0.515055	ENSG00000164061	71	0.0685328	0.171766	ENSG00000163939	98	0.180479	0.198918	ENSG00000151834	29	0.0855457	0.0629339	ENSG00000197915	33	0.0311027	0.10193	ENSG00000139687	75	0.0695088	0.166286	ENSG00000146648	15	0.021097	0.0596717	ENSG00000138162	32	0.039072	0.0793079	ENSG00000197102	109	0.0923729	0.174073	ENSG00000129682	33	0.102167	0.0907286	ENSG00000083857	31
ENSG00000147202	25	0.0466418	0.208743	ENSG00000178209	121	0.0652643	0.176966	ENSG00000184588	3	0.0127119	0.515055	ENSG00000196557	71	0.0685328	0.171766	ENSG00000160299	96	0.176796	0.206575	ENSG00000169994	29	0.0855457	0.0629339	ENSG00000005810	32	0.0301602	0.11041	ENSG00000162641	75	0.0695088	0.166286	ENSG00000162641	15	0.021097	0.0596717	ENSG00000151835	32	0.039072	0.0793079	ENSG00000006788	108	0.0915254	0.177048	ENSG00000130224	33	0.102167	0.0907286	ENSG00000111799	31
ENSG00000150361	25	0.0466418	0.208743	ENSG00000205277	121	0.0652643	0.176966	ENSG00000185053	3	0.0127119	0.515055	ENSG00000130508	69	0.0666023	0.180719	ENSG00000101191	94	0.173112	0.214509	ENSG00000173230	29	0.0855457	0.0629339	ENSG00000047578	32	0.0301602	0.11041	ENSG00000183914	75	0.0695088	0.166286	ENSG00000170558	15	0.021097	0.0596717	ENSG00000242515	32	0.039072	0.0793079	ENSG00000095066	108	0.0915254	0.177048	ENSG00000130589	33	0.102167	0.0907286	ENSG00000142798	31
ENSG00000183783	25	0.0466418	0.208743	ENSG00000047410	120	0.0647249	0.179713	ENSG00000185774	3	0.0127119	0.515055	ENSG00000197694	69	0.0666023	0.180719	ENSG00000169933	94	0.173112	0.214509	ENSG00000181355	29	0.0855457	0.0629339	ENSG00000127914	32	0.0301602	0.11041	ENSG00000167633	74	0.068582	0.170805	ENSG00000171862	15	0.021097	0.0596717	ENSG00000153201	31	0.037851	0.0870056	ENSG00000169994	108	0.0915254	0.177048	ENSG00000135218	33	0.102167	0.0907286	ENSG00000183495	31
ENSG00000100031	24	0.0447761	0.227904	ENSG00000163939	119	0.0641855	0.182502	ENSG00000198673	3	0.0127119	0.515055	ENSG00000203780	69	0.0666023	0.180719	ENSG00000183914	94	0.173112	0.214509	ENSG00000183032	29	0.0855457	0.0629339	ENSG00000162641	32	0.0301602	0.11041	ENSG00000171798	74	0.068582	0.170805	ENSG00000173157	15	0.021097	0.0596717	ENSG00000185567	31	0.037851	0.0870056	ENSG00000142798	106	0.0898305	0.183148	ENSG00000140945	33	0.102167	0.0907286	ENSG00000196557	31
ENSG00000101333	24	0.0447761	0.227904	ENSG00000065526	118	0.0636462	0.185332	ENSG00000204442	3	0.0127119	0.515055	ENSG00000242515	69	0.0666023	0.180719	ENSG00000147246	93	0.171271	0.218583	ENSG00000183662	29	0.0855457	0.0629339	ENSG00000239389	32	0.0301602	0.11041	ENSG00000183020	74	0.068582	0.170805	ENSG00000204514	15	0.021097	0.0596717	ENSG00000111799	30	0.03663	0.0954148	ENSG00000169876	106	0.0898305	0.183148	ENSG00000146592	33	0.102167	0.0907286	ENSG00000198793	31
ENSG00000137872	24	0.0447761	0.227904	ENSG00000142798	117	0.0631068	0.188205	ENSG00000206579	3	0.0127119	0.515055	ENSG00000254122	69	0.0666023	0.180719	ENSG00000171862	93	0.171271	0.218583	ENSG00000185420	29	0.0855457	0.0629339	ENSG00000144406	31	0.0292177	0.119561	ENSG00000261934	74	0.068582	0.170805	ENSG00000242515	15	0.021097	0.0596717	ENSG00000124942	30	0.03663	0.0954148	ENSG00000160299	105	0.0889831	0.186275	ENSG00000170745	33	0.102167	0.0907286	ENSG00000130508	30
ENSG00000145087	24	0.0447761	0.227904	ENSG00000123384	115	0.062028	0.19408	ENSG00000069667	2	0.00847458	0.662437	ENSG00000149531	68	0.0656371	0.185367	ENSG00000142798	92	0.169429	0.22273	ENSG00000237515	29	0.0855457	0.0629339	ENSG00000145431	31	0.0292177	0.119561	ENSG00000183495	73	0.0676552	0.175442	ENSG00000253873	15	0.021097	0.0596717	ENSG00000134982	30	0.03663	0.0954148	ENSG00000072195	103	0.0872881	0.192685	ENSG00000172260	33	0.102167	0.0907286	ENSG00000134982	30
ENSG00000145416	24	0.0447761	0.227904	ENSG00000086570	114	0.0614887	0.197085	ENSG00000099715	2	0.00847458	0.662437	ENSG00000196367	68	0.0656371	0.185367	ENSG00000147202	91	0.167587	0.22695	ENSG00000186952	29	0.0855457	0.0629339	ENSG00000159450	31	0.0292177	0.119561	ENSG00000188906	72	0.0667285	0.180199	ENSG00000153823	15	0.021097	0.0596717	ENSG00000168477	30	0.03663	0.0954148	ENSG00000184185	103	0.0872881	0.192685	ENSG00000183032	33	0.102167	0.0907286	ENSG00000135976	30
ENSG00000154655	24	0.0447761	0.227904	ENSG00000141736	114	0.0614887	0.197085	ENSG00000101746	2	0.00847458	0.662437	ENSG00000142798	67	0.0646718	0.190132	ENSG00000148400	89	0.163904	0.235617	ENSG00000189283	29	0.0855457	0.0629339	ENSG00000168477	31	0.0292177	0.119561	ENSG00000134982	70	0.0648749	0.190085	ENSG00000008300	14	0.0196906	0.0762091	ENSG00000178965	30	0.03663	0.0954148	ENSG00000089876	102	0.0864407	0.19597	ENSG00000253350	33	0.102167	0.0907286	ENSG00000162641	30
ENSG00000165659	24	0.0447761	0.227904	ENSG00000197102	113	0.0609493	0.200134	ENSG00000102466	2	0.00847458	0.662437	ENSG00000197102	66	0.0637066	0.195018	ENSG00000183020	89	0.163904	0.235617	ENSG00000231171	29	0.0855457	0.0629339	ENSG00000095066	30	0.0282752	0.12943	ENSG00000253305	70	0.0648749	0.190085	ENSG00000018236	14	0.0196906	0.0762091	ENSG00000130224	29	0.035409	0.104596	ENSG00000179295	102	0.0864407	0.19597	ENSG00000163116	33	0.102167	0.0907286	ENSG00000168477	30
ENSG00000169306	24	0.0447761	0.227904	ENSG00000101191	112	0.0604099	0.203228	ENSG00000112541	2	0.00847458	0.662437	ENSG00000112159	64	0.0617761	0.205164	ENSG00000065526	88	0.162063	0.240065	ENSG00000077092	28	0.0825959	0.0710237	ENSG00000124177	30	0.0282752	0.12943	ENSG00000163939	69	0.0639481	0.195219	ENSG00000053918	14	0.0196906	0.0762091	ENSG00000162641	29	0.035409	0.104596	ENSG00000164061	100	0.0847458	0.202705	ENSG00000187416	33	0.102167	0.0907286	ENSG00000130702	29
ENSG00000182601	24	0.0447761	0.227904	ENSG00000117983	111	0.0598706	0.20637	ENSG00000113448	2	0.00847458	0.662437	ENSG00000114841	64	0.0617761	0.205164	ENSG00000090920	88	0.162063	0.240065	ENSG00000115762	28	0.0825959	0.0710237	ENSG00000170558	30	0.0282752	0.12943	ENSG00000168477	69	0.0639481	0.195219	ENSG00000103197	14	0.0196906	0.0762091	ENSG00000164309	29	0.035409	0.104596	ENSG00000168477	100	0.0847458	0.202705	ENSG00000050767	32	0.0990712	0.100706	ENSG00000173821	29
ENSG00000184005	24	0.0447761	0.227904	ENSG00000084674	108	0.0582524	0.216077	ENSG00000115423	2	0.00847458	0.662437	ENSG00000121879	64	0.0617761	0.205164	ENSG00000100345	88	0.162063	0.240065	ENSG00000122584	28	0.0825959	0.0710237	ENSG00000178209	30	0.0282752	0.12943	ENSG00000169994	69	0.0639481	0.195219	ENSG00000124177	14	0.0196906	0.0762091	ENSG00000169876	29	0.035409	0.104596	ENSG00000100345	98	0.0830508	0.209665	ENSG00000069667	32	0.0990712	0.100706	ENSG00000164309	28
ENSG00000185774	24	0.0447761	0.227904	ENSG00000138650	106	0.0571737	0.222791	ENSG00000122584	2	0.00847458	0.662437	ENSG00000127481	64	0.0617761	0.205164	ENSG00000169994	88	0.162063	0.240065	ENSG00000150625	28	0.0825959	0.0710237	ENSG00000196557	30	0.0282752	0.12943	ENSG00000184185	69	0.0639481	0.195219	ENSG00000130702	14	0.0196906	0.0762091	ENSG00000188738	29	0.035409	0.104596	ENSG00000100393	97	0.0822034	0.213231	ENSG00000095066	32	0.0990712	0.100706	ENSG00000183638	28
ENSG00000248874	24	0.0447761	0.227904	ENSG00000183020	104	0.0560949	0.229707	ENSG00000126733	2	0.00847458	0.662437	ENSG00000005339	63	0.0608108	0.21043	ENSG00000127481	87	0.160221	0.244592	ENSG00000152214	28	0.0825959	0.0710237	ENSG00000212127	30	0.0282752	0.12943	ENSG00000253846	69	0.0639481	0.195219	ENSG00000135218	14	0.0196906	0.0762091	ENSG00000196367	29	0.035409	0.104596	ENSG00000164309	95	0.0805085	0.220543	ENSG00000100345	32	0.0990712	0.100706	ENSG00000100345	27
ENSG00000143951	23	0.0429104	0.248545	ENSG00000100393	101	0.0544768	0.24047	ENSG00000127928	2	0.00847458	0.662437	ENSG00000168477	63	0.0608108	0.21043	ENSG00000145113	87	0.160221	0.244592	ENSG00000165061	28	0.0825959	0.0710237	ENSG00000123384	29	0.0273327	0.140068	ENSG00000151835	68	0.0630213	0.200485	ENSG00000138696	14	0.0196906	0.0762091	ENSG00000090920	28	0.034188	0.114612	ENSG00000090920	92	0.0779661	0.231968	ENSG00000107249	32	0.0990712	0.100706	ENSG00000117983	27
ENSG00000144407	23	0.0429104	0.248545	ENSG00000171798	100	0.0539374	0.244164	ENSG00000130224	2	0.00847458	0.662437	ENSG00000183914	63	0.0608108	0.21043	ENSG00000168477	87	0.160221	0.244592	ENSG00000170044	28	0.0825959	0.0710237	ENSG00000157423	29	0.0273327	0.140068	ENSG00000196557	68	0.0630213	0.200485	ENSG00000146938	14	0.0196906	0.0762091	ENSG00000114841	28	0.034188	0.114612	ENSG00000130702	90	0.0762712	0.239902	ENSG00000138162	32	0.0990712	0.100706	ENSG00000143631	27
ENSG00000163288	23	0.0429104	0.248545	ENSG00000163395	99	0.0533981	0.247913	ENSG00000135218	2	0.00847458	0.662437	ENSG00000198793	63	0.0608108	0.21043	ENSG00000072195	81	0.149171	0.273466	ENSG00000177182	28	0.0825959	0.0710237	ENSG00000188906	29	0.0273327	0.140068	ENSG00000254122	68	0.0630213	0.200485	ENSG00000151338	14	0.0196906	0.0762091	ENSG00000118946	28	0.034188	0.114612	ENSG00000185567	90	0.0762712	0.239902	ENSG00000141376	32	0.0990712	0.100706	ENSG00000169994	27
ENSG00000166960	23	0.0429104	0.248545	ENSG00000091536	97	0.0523193	0.255576	ENSG00000137968	2	0.00847458	0.662437	ENSG00000188738	62	0.0598456	0.215829	ENSG00000179295	81	0.149171	0.273466	ENSG00000185942	28	0.0825959	0.0710237	ENSG00000198788	29	0.0273327	0.140068	ENSG00000164309	67	0.0620945	0.205886	ENSG00000155897	14	0.0196906	0.0762091	ENSG00000123384	28	0.034188	0.114612	ENSG00000153201	88	0.0745763	0.248099	ENSG00000151338	32	0.0990712	0.100706	ENSG00000047410	26
ENSG00000171723	23	0.0429104	0.248545	ENSG00000114841	97	0.0523193	0.255576	ENSG00000138670	2	0.00847458	0.662437	ENSG00000091536	61	0.0588803	0.221364	ENSG00000184185	80	0.14733	0.278575	ENSG00000058453	27	0.079646	0.0800881	ENSG00000091536	28	0.0263902	0.151529	ENSG00000213281	67	0.0620945	0.205886	ENSG00000183638	14	0.0196906	0.0762091	ENSG00000157423	28	0.034188	0.114612	ENSG00000171798	87	0.0737288	0.252299	ENSG00000151789	32	0.0990712	0.100706	ENSG00000117713	26
ENSG00000179104	23	0.0429104	0.248545	ENSG00000130702	94	0.0507012	0.267499	ENSG00000138696	2	0.00847458	0.662437	ENSG00000164309	61	0.0588803	0.221364	ENSG00000123384	79	0.145488	0.283771	ENSG00000104059	27	0.079646	0.0800881	ENSG00000196367	28	0.0263902	0.151529	ENSG00000006788	66	0.0611677	0.211425	ENSG00000269476	14	0.0196906	0.0762091	ENSG00000117983	27	0.032967	0.125533	ENSG00000205277	87	0.0737288	0.252299	ENSG00000153201	32	0.0990712	0.100706	ENSG00000151835	26
ENSG00000196104	23	0.0429104	0.248545	ENSG00000179295	92	0.0496224	0.275741	ENSG00000144278	2	0.00847458	0.662437	ENSG00000169876	60	0.0579151	0.227038	ENSG00000168036	79	0.145488	0.283771	ENSG00000112137	27	0.079646	0.0800881	ENSG00000269476	28	0.0263902	0.151529	ENSG00000065526	66	0.0611677	0.211425	ENSG00000104723	14	0.0196906	0.0762091	ENSG00000203780	27	0.032967	0.125533	ENSG00000219481	86	0.0728814	0.256567	ENSG00000156475	32	0.0990712	0.100706	ENSG00000157106	26
ENSG00000250588	23	0.0429104	0.248545	ENSG00000153201	91	0.0490831	0.279952	ENSG00000145431	2	0.00847458	0.662437	ENSG00000183020	60	0.0579151	0.227038	ENSG00000205277	79	0.145488	0.283771	ENSG00000139687	27	0.079646	0.0800881	ENSG00000253729	27	0.0254477	0.163869	ENSG00000117713	66	0.0611677	0.211425	ENSG00000231171	14	0.0196906	0.0762091	ENSG00000117713	26	0.031746	0.137431	ENSG00000167548	85	0.0720339	0.260905	ENSG00000164830	32	0.0990712	0.100706	ENSG00000188738	26
ENSG00000114279	22	0.0410448	0.270735	ENSG00000185567	91	0.0490831	0.279952	ENSG00000146143	2	0.00847458	0.662437	ENSG00000072195	59	0.0569498	0.232856	ENSG00000173230	78	0.143646	0.289057	ENSG00000144406	27	0.079646	0.0800881	ENSG00000130224	26	0.0245052	0.177147	ENSG00000164061	66	0.0611677	0.211425	ENSG00000100393	13	0.0182841	0.0969084	ENSG00000139687	26	0.031746	0.137431	ENSG00000149531	84	0.0711864	0.265314	ENSG00000165061	32	0.0990712	0.100706	ENSG00000169876	25
ENSG00000153201	22	0.0410448	0.270735	ENSG00000219481	90	0.0485437	0.284225	ENSG00000147246	2	0.00847458	0.662437	ENSG00000253873	59	0.0569498	0.232856	ENSG00000101972	77	0.141805	0.294433	ENSG00000156011	27	0.079646	0.0800881	ENSG00000171316	26	0.0245052	0.177147	ENSG00000169876	66	0.0611677	0.211425	ENSG00000130508	13	0.0182841	0.0969084	ENSG00000184956	26	0.031746	0.137431	ENSG00000109536	82	0.0694915	0.274348	ENSG00000171723	32	0.0990712	0.100706	ENSG00000179295	25
ENSG00000166501	22	0.0410448	0.270735	ENSG00000072195	87	0.0469256	0.297419	ENSG00000148948	2	0.00847458	0.662437	ENSG00000047410	55	0.0530888	0.257624	ENSG00000227124	77	0.141805	0.294433	ENSG00000167633	27	0.079646	0.0800881	ENSG00000198793	26	0.0245052	0.177147	ENSG00000198793	66	0.0611677	0.211425	ENSG00000135976	13	0.0182841	0.0969084	ENSG00000269476	26	0.031746	0.137431	ENSG00000163395	81	0.0686441	0.278976	ENSG00000171862	32	0.0990712	0.100706	ENSG00000065526	24
ENSG00000176204	22	0.0410448	0.270735	ENSG00000064012	85	0.0458468	0.306537	ENSG00000150625	2	0.00847458	0.662437	ENSG00000117983	54	0.0521236	0.264209	ENSG00000130224	75	0.138122	0.305462	ENSG00000168038	27	0.079646	0.0800881	ENSG00000204514	26	0.0245052	0.177147	ENSG00000100345	65	0.060241	0.217105	ENSG00000147050	13	0.0182841	0.0969084	ENSG00000084674	25	0.030525	0.150383	ENSG00000166341	79	0.0669492	0.288458	ENSG00000179104	32	0.0990712	0.100706	ENSG00000072195	24
ENSG00000178149	22	0.0410448	0.270735	ENSG00000100031	83	0.0447681	0.315919	ENSG00000151322	2	0.00847458	0.662437	ENSG00000157106	53	0.0511583	0.270958	ENSG00000157106	75	0.138122	0.305462	ENSG00000169282	27	0.079646	0.0800881	ENSG00000179295	26	0.0245052	0.177147	ENSG00000253873	63	0.0583874	0.2289	ENSG00000151835	13	0.0182841	0.0969084	ENSG00000142798	25	0.030525	0.150383	ENSG00000183020	79	0.0669492	0.288458	ENSG00000196104	32	0.0990712	0.100706	ENSG00000089876	23
ENSG00000182168	22	0.0410448	0.270735	ENSG00000008710	82	0.0442287	0.320712	ENSG00000151834	2	0.00847458	0.662437	ENSG00000101191	52	0.0501931	0.277877	ENSG00000184956	75	0.138122	0.305462	ENSG00000181804	27	0.079646	0.0800881	ENSG00000100393	25	0.0235627	0.191424	ENSG00000173821	62	0.0574606	0.235022	ENSG00000171316	13	0.0182841	0.0969084	ENSG00000157764	25	0.030525	0.150383	ENSG00000178209	78	0.0661017	0.293315	ENSG00000206052	32	0.0990712	0.100706	ENSG00000153201	23
ENSG00000187720	22	0.0410448	0.270735	ENSG00000177380	80	0.0431499	0.330504	ENSG00000152214	2	0.00847458	0.662437	ENSG00000185567	52	0.0501931	0.277877	ENSG00000185567	75	0.138122	0.305462	ENSG00000050767	26	0.0766962	0.0902314	ENSG00000120322	25	0.0235627	0.191424	ENSG00000197102	61	0.0565338	0.241298	ENSG00000185567	13	0.0182841	0.0969084	ENSG00000204514	25	0.030525	0.150383	ENSG00000197694	78	0.0661017	0.293315	ENSG00000148655	32	0.0990712	0.100706	ENSG00000184185	23
ENSG00000198673	22	0.0410448	0.270735	ENSG00000197694	80	0.0431499	0.330504	ENSG00000162599	2	0.00847458	0.662437	ENSG00000103197	51	0.0492278	0.284968	ENSG00000091536	74	0.13628	0.311117	ENSG00000138670	26	0.0766962	0.0902314	ENSG00000151835	25	0.0235627	0.191424	ENSG00000112159	60	0.055607	0.247731	ENSG00000196557	13	0.0182841	0.0969084	ENSG00000086570	24	0.029304	0.16447	ENSG00000009307	76	0.0644068	0.303265	ENSG00000153823	32	0.0990712	0.100706	ENSG00000009307	22
ENSG00000068078	21	0.0391791	0.294533	ENSG00000227124	80	0.0431499	0.330504	ENSG00000164176	2	0.00847458	0.662437	ENSG00000123384	51	0.0492278	0.284968	ENSG00000117713	74	0.13628	0.311117	ENSG00000167978	26	0.0766962	0.0902314	ENSG00000008710	24	0.0226202	0.206765	ENSG00000127481	60	0.055607	0.247731	ENSG00000047578	12	0.0168776	0.122638	ENSG00000100345	24	0.029304	0.16447	ENSG00000103197	76	0.0644068	0.303265	ENSG00000164035	32	0.0990712	0.100706	ENSG00000149531	22
ENSG00000104059	21	0.0391791	0.294533	ENSG00000166341	79	0.0426106	0.335505	ENSG00000170381	2	0.00847458	0.662437	ENSG00000173230	51	0.0492278	0.284968	ENSG00000130702	73	0.134438	0.316867	ENSG00000219438	26	0.0766962	0.0902314	ENSG00000112159	24	0.0226202	0.206765	ENSG00000157106	60	0.055607	0.247731	ENSG00000068078	12	0.0168776	0.122638	ENSG00000141510	24	0.029304	0.16447	ENSG00000198788	75	0.0635593	0.30836	ENSG00000189283	32	0.0990712	0.100706	ENSG00000086570	21
ENSG00000126733	21	0.0391791	0.294533	ENSG00000103197	78	0.0420712	0.340577	ENSG00000171723	2	0.00847458	0.662437	ENSG00000178209	51	0.0492278	0.284968	ENSG00000169876	73	0.134438	0.316867	ENSG00000248874	26	0.0766962	0.0902314	ENSG00000128591	24	0.0226202	0.206765	ENSG00000196367	59	0.0546803	0.254324	ENSG00000072195	12	0.0168776	0.122638	ENSG00000148400	24	0.029304	0.16447	ENSG00000133703	70	0.059322	0.335094	ENSG00000197584	32	0.0990712	0.100706	ENSG00000121879	21
ENSG00000138653	21	0.0391791	0.294533	ENSG00000184185	77	0.0415318	0.345722	ENSG00000174482	2	0.00847458	0.662437	ENSG00000065526	50	0.0482625	0.292235	ENSG00000047410	72	0.132597	0.322714	ENSG00000059915	25	0.0737463	0.101566	ENSG00000128731	24	0.0226202	0.206765	ENSG00000215182	58	0.0537535	0.261082	ENSG00000127914	12	0.0168776	0.122638	ENSG00000173230	24	0.029304	0.16447	ENSG00000258864	69	0.0584746	0.3407	ENSG00000231171	32	0.0990712	0.100706	ENSG00000148400	21
ENSG00000139865	21	0.0391791	0.294533	ENSG00000269476	77	0.0415318	0.345722	ENSG00000182601	2	0.00847458	0.662437	ENSG00000100345	50	0.0482625	0.292235	ENSG00000100393	72	0.132597	0.322714	ENSG00000100393	25	0.0737463	0.101566	ENSG00000134982	24	0.0226202	0.206765	ENSG00000130702	57	0.0528267	0.268007	ENSG00000130224	12	0.0168776	0.122638	ENSG00000183020	24	0.029304	0.16447	ENSG00000101191	68	0.0576271	0.346395	ENSG00000008710	31	0.0959752	0.111673	ENSG00000011451	20
ENSG00000144278	21	0.0391791	0.294533	ENSG00000167548	76	0.0409924	0.35094	ENSG00000182732	2	0.00847458	0.662437	ENSG00000177380	50	0.0482625	0.292235	ENSG00000178209	72	0.132597	0.322714	ENSG00000135476	25	0.0737463	0.101566	ENSG00000163939	24	0.0226202	0.206765	ENSG00000184956	57	0.0528267	0.268007	ENSG00000152495	12	0.0168776	0.122638	ENSG00000120322	23	0.028083	0.179778	ENSG00000169894	66	0.0559322	0.358059	ENSG00000086570	31	0.0959752	0.111673	ENSG00000173230	20
ENSG00000145012	21	0.0391791	0.294533	ENSG00000204514	76	0.0409924	0.35094	ENSG00000183662	2	0.00847458	0.662437	ENSG00000179295	50	0.0482625	0.292235	ENSG00000134250	70	0.128913	0.334702	ENSG00000145431	25	0.0737463	0.101566	ENSG00000178965	24	0.0226202	0.206765	ENSG00000114841	56	0.0518999	0.275103	ENSG00000166341	12	0.0168776	0.122638	ENSG00000121879	23	0.028083	0.179778	ENSG00000164068	65	0.0550847	0.36403	ENSG00000120324	31	0.0959752	0.111673	ENSG00000197694	19
ENSG00000151789	21	0.0391791	0.294533	ENSG00000164068	75	0.0404531	0.356231	ENSG00000184005	2	0.00847458	0.662437	ENSG00000006788	48	0.046332	0.307318	ENSG00000255168	69	0.127072	0.340845	ENSG00000146143	25	0.0737463	0.101566	ENSG00000197694	24	0.0226202	0.206765	ENSG00000171862	56	0.0518999	0.275103	ENSG00000171798	12	0.0168776	0.122638	ENSG00000143631	23	0.028083	0.179778	ENSG00000128591	64	0.0542373	0.370095	ENSG00000130702	31	0.0959752	0.111673	ENSG00000091536	18
ENSG00000153064	21	0.0391791	0.294533	ENSG00000148400	73	0.0393743	0.367039	ENSG00000184408	2	0.00847458	0.662437	ENSG00000089876	48	0.046332	0.307318	ENSG00000197694	68	0.12523	0.34709	ENSG00000151338	25	0.0737463	0.101566	ENSG00000100345	23	0.0216777	0.223234	ENSG00000091536	55	0.0509731	0.282374	ENSG00000197694	12	0.0168776	0.122638	ENSG00000178209	23	0.028083	0.179778	ENSG00000138413	64	0.0542373	0.370095	ENSG00000139687	31	0.0959752	0.111673	ENSG00000114841	18
ENSG00000155011	21	0.0391791	0.294533	ENSG00000167978	71	0.0382956	0.378153	ENSG00000184672	2	0.00847458	0.662437	ENSG00000196126	48	0.046332	0.307318	ENSG00000114841	67	0.123389	0.353438	ENSG00000159753	25	0.0737463	0.101566	ENSG00000118946	23	0.0216777	0.223234	ENSG00000143631	55	0.0509731	0.282374	ENSG00000203780	12	0.0168776	0.122638	ENSG00000091536	22	0.026862	0.196395	ENSG00000117983	63	0.0533898	0.376256	ENSG00000139865	31	0.0959752	0.111673	ENSG00000128591	18
ENSG00000175161	21	0.0391791	0.294533	ENSG00000128591	70	0.0377562	0.383827	ENSG00000185352	2	0.00847458	0.662437	ENSG00000130702	46	0.0444015	0.323159	ENSG00000166341	67	0.123389	0.353438	ENSG00000162599	25	0.0737463	0.101566	ENSG00000127481	23	0.0216777	0.223234	ENSG00000163554	55	0.0509731	0.282374	ENSG00000078018	11	0.0154712	0.154369	ENSG00000101191	22	0.026862	0.196395	ENSG00000120322	60	0.0508475	0.395325	ENSG00000155011	31	0.0959752	0.111673	ENSG00000183020	18
ENSG00000185420	21	0.0391791	0.294533	ENSG00000133703	70	0.0377562	0.383827	ENSG00000185565	2	0.00847458	0.662437	ENSG00000168036	46	0.0444015	0.323159	ENSG00000269476	66	0.121547	0.359889	ENSG00000167281	25	0.0737463	0.101566	ENSG00000163395	23	0.0216777	0.223234	ENSG00000164068	54	0.0500463	0.289823	ENSG00000109670	11	0.0154712	0.154369	ENSG00000103197	22	0.026862	0.196395	ENSG00000196557	60	0.0508475	0.395325	ENSG00000159216	31	0.0959752	0.111673	ENSG00000101191	17
ENSG00000196353	21	0.0391791	0.294533	ENSG00000197915	70	0.0377562	0.383827	ENSG00000186153	2	0.00847458	0.662437	ENSG00000009307	45	0.0434363	0.331374	ENSG00000089876	63	0.116022	0.379878	ENSG00000168036	25	0.0737463	0.101566	ENSG00000184185	23	0.0216777	0.223234	ENSG00000117983	53	0.0491196	0.297453	ENSG00000111799	11	0.0154712	0.154369	ENSG00000135476	22	0.026862	0.196395	ENSG00000120324	59	0.05	0.401882	ENSG00000169894	31	0.0959752	0.111673	ENSG00000103197	17
ENSG00000196482	21	0.0391791	0.294533	ENSG00000159450	69	0.0372168	0.38958	ENSG00000186439	2	0.00847458	0.662437	ENSG00000204514	44	0.042471	0.339793	ENSG00000197102	63	0.116022	0.379878	ENSG00000177380	25	0.0737463	0.101566	ENSG00000038427	22	0.0207352	0.2409	ENSG00000123384	53	0.0491196	0.297453	ENSG00000120322	11	0.0154712	0.154369	ENSG00000152591	22	0.026862	0.196395	ENSG00000196963	59	0.05	0.401882	ENSG00000072195	30	0.0928793	0.123707	ENSG00000113212	17
ENSG00000163116	21	0.0391791	0.294533	ENSG00000168036	67	0.0361381	0.401328	ENSG00000187546	2	0.00847458	0.662437	ENSG00000269476	44	0.042471	0.339793	ENSG00000064012	57	0.104972	0.422814	ENSG00000183020	25	0.0737463	0.101566	ENSG00000197102	22	0.0207352	0.2409	ENSG00000173230	53	0.0491196	0.297453	ENSG00000120324	11	0.0154712	0.154369	ENSG00000197102	22	0.026862	0.196395	ENSG00000269476	59	0.05	0.401882	ENSG00000144642	30	0.0928793	0.123707	ENSG00000197102	17
ENSG00000085276	20	0.0373134	0.319994	ENSG00000120322	65	0.0350593	0.413402	ENSG00000188580	2	0.00847458	0.662437	ENSG00000117713	43	0.0415058	0.348419	ENSG00000085224	57	0.104972	0.422814	ENSG00000148655	25	0.0737463	0.101566	ENSG00000215182	22	0.0207352	0.2409	ENSG00000047410	52	0.0481928	0.305269	ENSG00000134982	11	0.0154712	0.154369	ENSG00000227124	22	0.026862	0.196395	ENSG00000091536	58	0.0491525	0.40854	ENSG00000147050	30	0.0928793	0.123707	ENSG00000198788	17
ENSG00000133019	20	0.0373134	0.319994	ENSG00000009307	62	0.0334412	0.432142	ENSG00000250588	2	0.00847458	0.662437	ENSG00000143631	43	0.0415058	0.348419	ENSG00000141736	56	0.103131	0.430365	ENSG00000157106	24	0.0707965	0.114214	ENSG00000219481	22	0.0207352	0.2409	ENSG00000185567	52	0.0481928	0.305269	ENSG00000163395	11	0.0154712	0.154369	ENSG00000169994	21	0.025641	0.214414	ENSG00000064012	56	0.0474576	0.422169	ENSG00000197826	30	0.0928793	0.123707	ENSG00000138650	16
ENSG00000162599	20	0.0373134	0.319994	ENSG00000138413	61	0.0329018	0.43856	ENSG00000258864	2	0.00847458	0.662437	ENSG00000086570	42	0.0405405	0.357258	ENSG00000163395	56	0.103131	0.430365	ENSG00000162641	24	0.0707965	0.114214	ENSG00000100031	21	0.0197926	0.259832	ENSG00000178209	51	0.047266	0.313274	ENSG00000173230	11	0.0154712	0.154369	ENSG00000072195	20	0.02442	0.23393	ENSG00000196126	56	0.0474576	0.422169	ENSG00000227124	30	0.0928793	0.123707	ENSG00000163939	16
ENSG00000181804	20	0.0373134	0.319994	ENSG00000149531	60	0.0323625	0.445064	ENSG00000053918	1	0.00423729	0.811124	ENSG00000148400	42	0.0405405	0.357258	ENSG00000103197	55	0.101289	0.438033	ENSG00000180900	24	0.0707965	0.114214	ENSG00000072195	20	0.0188501	0.280098	ENSG00000227124	49	0.0454124	0.329864	ENSG00000086570	10	0.0140647	0.193143	ENSG00000089876	20	0.02442	0.23393	ENSG00000008300	55	0.0466102	0.429142	ENSG00000065526	29	0.0897833	0.136892	ENSG00000168036	16
ENSG00000219438	20	0.0373134	0.319994	ENSG00000198788	60	0.0323625	0.445064	ENSG00000104059	1	0.00423729	0.811124	ENSG00000167548	42	0.0405405	0.357258	ENSG00000133703	54	0.0994475	0.445817	ENSG00000141736	23	0.0678466	0.128305	ENSG00000101191	20	0.0188501	0.280098	ENSG00000148400	48	0.0444856	0.338457	ENSG00000113212	10	0.0140647	0.193143	ENSG00000138650	20	0.02442	0.23393	ENSG00000159450	55	0.0466102	0.429142	ENSG00000077092	29	0.0897833	0.136892	ENSG00000177239	16
ENSG00000129682	19	0.0354478	0.347161	ENSG00000011451	58	0.0312837	0.458338	ENSG00000114279	1	0.00423729	0.811124	ENSG00000100031	41	0.0395753	0.366314	ENSG00000130589	53	0.0976059	0.453718	ENSG00000178149	23	0.0678466	0.128305	ENSG00000113212	20	0.0188501	0.280098	ENSG00000072195	47	0.0435589	0.347253	ENSG00000117713	10	0.0140647	0.193143	ENSG00000163395	20	0.02442	0.23393	ENSG00000113212	52	0.0440678	0.45071	ENSG00000109670	29	0.0897833	0.136892	ENSG00000169894	16
ENSG00000167281	19	0.0354478	0.347161	ENSG00000180900	58	0.0312837	0.458338	ENSG00000134982	1	0.00423729	0.811124	ENSG00000205277	41	0.0395753	0.366314	ENSG00000197915	53	0.0976059	0.453718	ENSG00000185666	23	0.0678466	0.128305	ENSG00000130589	20	0.0188501	0.280098	ENSG00000172969	47	0.0435589	0.347253	ENSG00000138650	10	0.0140647	0.193143	ENSG00000167633	20	0.02442	0.23393	ENSG00000148400	52	0.0440678	0.45071	ENSG00000167281	29	0.0897833	0.136892	ENSG00000180900	15
ENSG00000169282	19	0.0354478	0.347161	ENSG00000089876	55	0.0296656	0.478923	ENSG00000144366	1	0.00423729	0.811124	ENSG00000163395	39	0.0376448	0.385098	ENSG00000204514	53	0.0976059	0.453718	ENSG00000147050	22	0.0648968	0.143977	ENSG00000203780	20	0.0188501	0.280098	ENSG00000197694	46	0.0426321	0.356256	ENSG00000139687	10	0.0140647	0.193143	ENSG00000167978	20	0.02442	0.23393	ENSG00000008710	51	0.0432203	0.45812	ENSG00000186952	29	0.0897833	0.136892	ENSG00000185567	15
ENSG00000184588	19	0.0354478	0.347161	ENSG00000008300	54	0.0291262	0.485967	ENSG00000144406	1	0.00423729	0.811124	ENSG00000153201	38	0.0366795	0.394836	ENSG00000258864	53	0.0976059	0.453718	ENSG00000163939	22	0.0648968	0.143977	ENSG00000065526	19	0.0179076	0.30177	ENSG00000197915	46	0.0426321	0.356256	ENSG00000141736	10	0.0140647	0.193143	ENSG00000099715	19	0.023199	0.255039	ENSG00000135476	50	0.0423729	0.465643	ENSG00000091536	28	0.0866873	0.151313	ENSG00000205277	15
ENSG00000185565	19	0.0354478	0.347161	ENSG00000113212	54	0.0291262	0.485967	ENSG00000144451	1	0.00423729	0.811124	ENSG00000227124	38	0.0366795	0.394836	ENSG00000117983	52	0.0957643	0.461738	ENSG00000053918	21	0.0619469	0.161373	ENSG00000103197	19	0.0179076	0.30177	ENSG00000206503	45	0.0417053	0.365469	ENSG00000143669	10	0.0140647	0.193143	ENSG00000166341	19	0.023199	0.255039	ENSG00000100031	48	0.040678	0.481032	ENSG00000188803	28	0.0866873	0.151313	ENSG00000109536	14
ENSG00000075884	18	0.0335821	0.376062	ENSG00000258864	54	0.0291262	0.485967	ENSG00000147481	1	0.00423729	0.811124	ENSG00000130224	36	0.034749	0.415028	ENSG00000153201	49	0.0902394	0.486514	ENSG00000139144	21	0.0619469	0.161373	ENSG00000138650	19	0.0179076	0.30177	ENSG00000089876	44	0.0407785	0.374897	ENSG00000153201	10	0.0140647	0.193143	ENSG00000100031	18	0.021978	0.27784	ENSG00000104884	46	0.0389831	0.496887	ENSG00000100393	27	0.0835913	0.167056	ENSG00000120322	14
ENSG00000108684	18	0.0335821	0.376062	ENSG00000130589	53	0.0285868	0.493104	ENSG00000152377	1	0.00423729	0.811124	ENSG00000064012	34	0.0328185	0.436212	ENSG00000167548	48	0.0883978	0.495014	ENSG00000144366	19	0.0560472	0.201948	ENSG00000166341	18	0.0169651	0.324916	ENSG00000177239	44	0.0407785	0.374897	ENSG00000164309	10	0.0140647	0.193143	ENSG00000113212	18	0.021978	0.27784	ENSG00000130589	46	0.0389831	0.496887	ENSG00000113205	27	0.0835913	0.167056	ENSG00000164068	14
ENSG00000133424	18	0.0335821	0.376062	ENSG00000196963	51	0.0275081	0.507659	ENSG00000152953	1	0.00423729	0.811124	ENSG00000113205	34	0.0328185	0.436212	ENSG00000177380	48	0.0883978	0.495014	ENSG00000163395	19	0.0560472	0.201948	ENSG00000205277	18	0.0169651	0.324916	ENSG00000234745	44	0.0407785	0.374897	ENSG00000183495	10	0.0140647	0.193143	ENSG00000141736	18	0.021978	0.27784	ENSG00000204514	46	0.0389831	0.496887	ENSG00000134982	27	0.0835913	0.167056	ENSG00000167548	14
ENSG00000137968	18	0.0335821	0.376062	ENSG00000169894	51	0.0275081	0.507659	ENSG00000154646	1	0.00423729	0.811124	ENSG00000084674	32	0.030888	0.45843	ENSG00000147050	47	0.0865562	0.503635	ENSG00000171811	19	0.0560472	0.201948	ENSG00000141736	16	0.0150801	0.375891	ENSG00000121879	43	0.0398517	0.384542	ENSG00000197915	10	0.0140647	0.193143	ENSG00000164061	17	0.020757	0.302428	ENSG00000141736	45	0.0381356	0.504993	ENSG00000177380	27	0.0835913	0.167056	ENSG00000196963	14
ENSG00000138696	18	0.0335821	0.376062	ENSG00000135476	49	0.0264293	0.522594	ENSG00000154864	1	0.00423729	0.811124	ENSG00000164068	32	0.030888	0.45843	ENSG00000009307	46	0.0847145	0.512378	ENSG00000171862	19	0.0560472	0.201948	ENSG00000152591	16	0.0150801	0.375891	ENSG00000138413	43	0.0398517	0.384542	ENSG00000011451	9	0.0126582	0.240017	ENSG00000196557	17	0.020757	0.302428	ENSG00000177380	44	0.0372881	0.513218	ENSG00000206503	27	0.0835913	0.167056	ENSG00000227124	14
ENSG00000147246	18	0.0335821	0.376062	ENSG00000149115	49	0.0264293	0.522594	ENSG00000156475	1	0.00423729	0.811124	ENSG00000198788	32	0.030888	0.45843	ENSG00000180900	46	0.0847145	0.512378	ENSG00000182185	19	0.0560472	0.201948	ENSG00000164068	16	0.0150801	0.375891	ENSG00000228273	43	0.0398517	0.384542	ENSG00000059915	9	0.0126582	0.240017	ENSG00000196963	17	0.020757	0.302428	ENSG00000180900	43	0.0364407	0.521565	ENSG00000269476	27	0.0835913	0.167056	ENSG00000100393	13
ENSG00000169744	18	0.0335821	0.376062	ENSG00000184956	49	0.0264293	0.522594	ENSG00000163395	1	0.00423729	0.811124	ENSG00000112852	30	0.0289575	0.481725	ENSG00000198788	45	0.0828729	0.521244	ENSG00000188803	18	0.0530973	0.225439	ENSG00000008300	15	0.0141376	0.403839	ENSG00000084674	42	0.0389249	0.394408	ENSG00000065526	9	0.0126582	0.240017	ENSG00000258864	17	0.020757	0.302428	ENSG00000184956	40	0.0338983	0.547345	ENSG00000127481	26	0.0804954	0.184208	ENSG00000120324	13
ENSG00000182901	18	0.0335821	0.376062	ENSG00000215182	48	0.02589	0.530205	ENSG00000164330	1	0.00423729	0.811124	ENSG00000138413	30	0.0289575	0.481725	ENSG00000008710	44	0.0810313	0.530231	ENSG00000115423	17	0.0501475	0.251272	ENSG00000133703	15	0.0141376	0.403839	ENSG00000163395	41	0.0379981	0.404499	ENSG00000133703	9	0.0126582	0.240017	ENSG00000179295	17	0.020757	0.302428	ENSG00000197915	39	0.0330508	0.556189	ENSG00000149115	26	0.0804954	0.184208	ENSG00000133703	13
ENSG00000179295	18	0.0335821	0.376062	ENSG00000159753	43	0.0231931	0.569729	ENSG00000167281	1	0.00423729	0.811124	ENSG00000184956	30	0.0289575	0.481725	ENSG00000128591	44	0.0810313	0.530231	ENSG00000188738	17	0.0501475	0.251272	ENSG00000159753	15	0.0141376	0.403839	ENSG00000133703	40	0.0370714	0.414817	ENSG00000145431	9	0.0126582	0.240017	ENSG00000008710	16	0.019536	0.328897	ENSG00000167978	38	0.0322034	0.56516	ENSG00000162641	26	0.0804954	0.184208	ENSG00000166341	13
ENSG00000077092	17	0.0317164	0.406707	ENSG00000161328	42	0.0226537	0.57793	ENSG00000175600	1	0.00423729	0.811124	ENSG00000008710	29	0.0279923	0.493791	ENSG00000100031	42	0.0773481	0.548573	ENSG00000009307	16	0.0471976	0.279596	ENSG00000173230	15	0.0141376	0.403839	ENSG00000168036	40	0.0370714	0.414817	ENSG00000152591	9	0.0126582	0.240017	ENSG00000128591	16	0.019536	0.328897	ENSG00000149115	37	0.0313559	0.574258	ENSG00000112852	25	0.0773994	0.202855	ENSG00000134086	13
ENSG00000172236	17	0.0317164	0.406707	ENSG00000059915	41	0.0221143	0.586232	ENSG00000176769	1	0.00423729	0.811124	ENSG00000120322	29	0.0279923	0.493791	ENSG00000138413	42	0.0773481	0.548573	ENSG00000130224	16	0.0471976	0.279596	ENSG00000183020	15	0.0141376	0.403839	ENSG00000086570	38	0.0352178	0.436148	ENSG00000167978	9	0.0126582	0.240017	ENSG00000164068	16	0.019536	0.328897	ENSG00000011451	35	0.029661	0.592842	ENSG00000145431	25	0.0773994	0.202855	ENSG00000008300	12
ENSG00000197826	17	0.0317164	0.406707	ENSG00000177239	41	0.0221143	0.586232	ENSG00000181355	1	0.00423729	0.811124	ENSG00000128591	28	0.027027	0.506143	ENSG00000219481	42	0.0773481	0.548573	ENSG00000149115	16	0.0471976	0.279596	ENSG00000258864	15	0.0141376	0.403839	ENSG00000258864	38	0.0352178	0.436148	ENSG00000168036	9	0.0126582	0.240017	ENSG00000171798	15	0.018315	0.357336	ENSG00000113205	35	0.029661	0.592842	ENSG00000138696	24	0.0743034	0.223083	ENSG00000064012	12
ENSG00000188803	17	0.0317164	0.406707	ENSG00000104884	40	0.021575	0.594634	ENSG00000183166	1	0.00423729	0.811124	ENSG00000159450	27	0.0260618	0.518787	ENSG00000120322	41	0.0755064	0.557928	ENSG00000184185	16	0.0471976	0.279596	ENSG00000135476	14	0.0131951	0.433495	ENSG00000204514	36	0.0333642	0.458426	ENSG00000205277	9	0.0126582	0.240017	ENSG00000177380	15	0.018315	0.357336	ENSG00000206503	35	0.029661	0.592842	ENSG00000172236	24	0.0743034	0.223083	ENSG00000130589	12
ENSG00000064012	16	0.0298507	0.439084	ENSG00000109536	40	0.021575	0.594634	ENSG00000183783	1	0.00423729	0.811124	ENSG00000196963	27	0.0260618	0.518787	ENSG00000149531	41	0.0755064	0.557928	ENSG00000234745	16	0.0471976	0.279596	ENSG00000177380	14	0.0131951	0.433495	ENSG00000153201	35	0.0324374	0.469927	ENSG00000219481	9	0.0126582	0.240017	ENSG00000196126	15	0.018315	0.357336	ENSG00000213281	34	0.0288136	0.602329	ENSG00000114841	23	0.0712074	0.244969	ENSG00000177380	12
ENSG00000101746	16	0.0298507	0.439084	ENSG00000178149	40	0.021575	0.594634	ENSG00000184156	1	0.00423729	0.811124	ENSG00000141736	26	0.0250965	0.531727	ENSG00000120324	40	0.0736648	0.567405	ENSG00000064012	15	0.0442478	0.31055	ENSG00000184956	14	0.0131951	0.433495	ENSG00000172236	35	0.0324374	0.469927	ENSG00000255168	9	0.0126582	0.240017	ENSG00000008300	14	0.017094	0.387824	ENSG00000112852	33	0.0279661	0.611947	ENSG00000117713	23	0.0712074	0.244969	ENSG00000008710	11
ENSG00000138670	16	0.0298507	0.439084	ENSG00000112852	37	0.0199569	0.620444	ENSG00000185420	1	0.00423729	0.811124	ENSG00000258864	26	0.0250965	0.531727	ENSG00000152591	40	0.0736648	0.567405	ENSG00000100031	15	0.0442478	0.31055	ENSG00000169894	14	0.0131951	0.433495	ENSG00000064012	34	0.0315107	0.481673	ENSG00000095066	8	0.0112518	0.295968	ENSG00000068078	13	0.015873	0.420428	ENSG00000215182	33	0.0279661	0.611947	ENSG00000163939	23	0.0712074	0.244969	ENSG00000068078	11
ENSG00000154975	16	0.0298507	0.439084	ENSG00000152591	36	0.0194175	0.62925	ENSG00000186094	1	0.00423729	0.811124	ENSG00000169894	26	0.0250965	0.531727	ENSG00000159450	40	0.0736648	0.567405	ENSG00000104884	15	0.0442478	0.31055	ENSG00000227124	14	0.0131951	0.433495	ENSG00000101191	34	0.0315107	0.481673	ENSG00000128591	8	0.0112518	0.295968	ENSG00000109536	13	0.015873	0.420428	ENSG00000228273	32	0.0271186	0.621697	ENSG00000197694	23	0.0712074	0.244969	ENSG00000100031	11
ENSG00000170044	16	0.0298507	0.439084	ENSG00000068078	33	0.0177994	0.656272	ENSG00000196353	1	0.00423729	0.811124	ENSG00000135476	25	0.0241313	0.544971	ENSG00000196963	40	0.0736648	0.567405	ENSG00000203780	15	0.0442478	0.31055	ENSG00000104884	13	0.0122526	0.464896	ENSG00000141736	34	0.0315107	0.481673	ENSG00000135476	8	0.0112518	0.295968	ENSG00000130589	13	0.015873	0.420428	ENSG00000152591	31	0.0262712	0.631579	ENSG00000011451	22	0.0681115	0.268588	ENSG00000104884	11
ENSG00000185666	16	0.0298507	0.439084	ENSG00000113205	32	0.01726	0.66548	ENSG00000197826	1	0.00423729	0.811124	ENSG00000215182	25	0.0241313	0.544971	ENSG00000011451	39	0.0718232	0.577004	ENSG00000179295	15	0.0442478	0.31055	ENSG00000135976	13	0.0122526	0.464896	ENSG00000269476	33	0.0305839	0.493666	ENSG00000163939	8	0.0112518	0.295968	ENSG00000064012	12	0.014652	0.455196	ENSG00000177239	31	0.0262712	0.631579	ENSG00000167978	22	0.0681115	0.268588	ENSG00000135476	11
ENSG00000204442	16	0.0298507	0.439084	ENSG00000120324	31	0.0167206	0.674788	ENSG00000204740	1	0.00423729	0.811124	ENSG00000166341	24	0.023166	0.558522	ENSG00000008300	38	0.0699816	0.586723	ENSG00000011451	14	0.0412979	0.344251	ENSG00000163046	13	0.0122526	0.464896	ENSG00000166341	32	0.0296571	0.505907	ENSG00000164068	8	0.0112518	0.295968	ENSG00000149115	12	0.014652	0.455196	ENSG00000234745	30	0.0254237	0.641594	ENSG00000168036	22	0.0681115	0.268588	ENSG00000141736	11
ENSG00000237515	16	0.0298507	0.439084	ENSG00000228273	31	0.0167206	0.674788	ENSG00000206052	1	0.00423729	0.811124	ENSG00000113212	23	0.0222008	0.572387	ENSG00000161328	37	0.06814	0.596564	ENSG00000204514	14	0.0412979	0.344251	ENSG00000009307	12	0.0113101	0.498062	ENSG00000130589	31	0.0287303	0.518399	ENSG00000177380	8	0.0112518	0.295968	ENSG00000180900	12	0.014652	0.455196	ENSG00000161328	26	0.0220339	0.682982	ENSG00000180900	20	0.0619195	0.321265	ENSG00000163395	11
ENSG00000069667	15	0.0279851	0.473152	ENSG00000254709	31	0.0167206	0.674788	ENSG00000237515	1	0.00423729	0.811124	ENSG00000177239	23	0.0222008	0.572387	ENSG00000109536	36	0.0662983	0.606523	ENSG00000269476	13	0.0383481	0.38079	ENSG00000112852	12	0.0113101	0.498062	ENSG00000112852	30	0.0278035	0.531142	ENSG00000196126	8	0.0112518	0.295968	ENSG00000205277	12	0.014652	0.455196	ENSG00000134086	26	0.0220339	0.682982	ENSG00000215182	20	0.0619195	0.321265	ENSG00000184956	11
ENSG00000144642	15	0.0279851	0.473152	ENSG00000206503	30	0.0161812	0.684196	ENSG00000253350	1	0.00423729	0.811124	ENSG00000130589	22	0.0212355	0.586571	ENSG00000169894	36	0.0662983	0.606523	ENSG00000177239	12	0.0353982	0.420217	ENSG00000153201	12	0.0113101	0.498062	ENSG00000103197	29	0.0268767	0.544138	ENSG00000196963	8	0.0112518	0.295968	ENSG00000009307	11	0.013431	0.492152	ENSG00000059915	25	0.0211864	0.693662	ENSG00000103197	19	0.0588235	0.350408	ENSG00000215182	10
ENSG00000181722	15	0.0279851	0.473152	ENSG00000213281	30	0.0161812	0.684196	ENSG00000091831	0	0	0.934058	ENSG00000206503	22	0.0212355	0.586571	ENSG00000099715	35	0.0644567	0.616601	ENSG00000099715	11	0.0324484	0.462528	ENSG00000196963	12	0.0113101	0.498062	ENSG00000128591	28	0.02595	0.557387	ENSG00000206503	8	0.0112518	0.295968	ENSG00000159450	10	0.01221	0.531283	ENSG00000068078	25	0.0211864	0.693662	ENSG00000204514	19	0.0588235	0.350408	ENSG00000258864	10
ENSG00000185352	15	0.0279851	0.473152	ENSG00000134086	29	0.0156419	0.693702	ENSG00000104723	0	0	0.934058	ENSG00000161328	21	0.0202703	0.601079	ENSG00000167978	35	0.0644567	0.616601	ENSG00000206503	11	0.0324484	0.462528	ENSG00000206503	12	0.0113101	0.498062	ENSG00000152591	28	0.02595	0.557387	ENSG00000234745	8	0.0112518	0.295968	ENSG00000168036	10	0.01221	0.531283	ENSG00000178149	24	0.020339	0.704473	ENSG00000234745	19	0.0588235	0.350408	ENSG00000228273	10
ENSG00000114861	14	0.0261194	0.50884	ENSG00000172236	28	0.0151025	0.703306	ENSG00000134086	0	0	0.934058	ENSG00000172236	21	0.0202703	0.601079	ENSG00000113205	34	0.0626151	0.626796	ENSG00000089876	10	0.0294985	0.507645	ENSG00000234745	12	0.0113101	0.498062	ENSG00000113212	26	0.0240964	0.584644	ENSG00000112852	7	0.00984529	0.361736	ENSG00000059915	9	0.010989	0.572535	ENSG00000172969	23	0.0194915	0.715415	ENSG00000159450	18	0.0557276	0.381446	ENSG00000159450	9
ENSG00000170745	14	0.0261194	0.50884	ENSG00000174775	28	0.0151025	0.703306	ENSG00000145147	0	0	0.934058	ENSG00000109536	20	0.019305	0.615915	ENSG00000113212	32	0.0589319	0.647532	ENSG00000068078	9	0.0265487	0.555398	ENSG00000113205	11	0.0103676	0.532994	ENSG00000059915	25	0.0231696	0.59865	ENSG00000113205	7	0.00984529	0.361736	ENSG00000112852	9	0.010989	0.572535	ENSG00000254709	22	0.0186441	0.726487	ENSG00000159753	18	0.0557276	0.381446	ENSG00000269476	8
ENSG00000164035	14	0.0261194	0.50884	ENSG00000196126	25	0.0134844	0.732691	ENSG00000148655	0	0	0.934058	ENSG00000149115	20	0.019305	0.615915	ENSG00000135476	31	0.0570902	0.658068	ENSG00000213281	9	0.0265487	0.555398	ENSG00000157106	11	0.0103676	0.532994	ENSG00000100031	25	0.0231696	0.59865	ENSG00000163046	7	0.00984529	0.361736	ENSG00000120324	9	0.010989	0.572535	ENSG00000159753	18	0.0152542	0.772043	ENSG00000161328	18	0.0557276	0.381446	ENSG00000059915	7
ENSG00000144366	13	0.0242537	0.546033	ENSG00000234745	19	0.0102481	0.793875	ENSG00000153823	0	0	0.934058	ENSG00000167978	19	0.0183398	0.631085	ENSG00000177239	31	0.0570902	0.658068	ENSG00000219481	9	0.0265487	0.555398	ENSG00000161328	11	0.0103676	0.532994	ENSG00000120324	25	0.0231696	0.59865	ENSG00000198793	7	0.00984529	0.361736	ENSG00000133703	9	0.010989	0.572535	ENSG00000174775	14	0.0118644	0.819488	ENSG00000258864	18	0.0557276	0.381446	ENSG00000149115	7
ENSG00000206052	13	0.0242537	0.546033	ENSG00000172969	14	0.00755124	0.846896	ENSG00000163116	0	0	0.934058	ENSG00000008300	18	0.0173745	0.646593	ENSG00000059915	30	0.0552486	0.668713	ENSG00000205277	8	0.0235988	0.605493	ENSG00000064012	10	0.00942507	0.569666	ENSG00000177380	25	0.0231696	0.59865	ENSG00000089876	6	0.00843882	0.437599	ENSG00000138413	9	0.010989	0.572535	ENSG00000172236	10	0.00847458	0.868489	ENSG00000179295	18	0.0557276	0.381446	ENSG00000112852	6
ENSG00000197584	13	0.0242537	0.546033	ENSG00000009694	0	0	0.992484	ENSG00000164035	0	0	0.934058	ENSG00000068078	18	0.0173745	0.646593	ENSG00000164068	30	0.0552486	0.668713	ENSG00000215182	8	0.0235988	0.605493	ENSG00000068078	10	0.00942507	0.569666	ENSG00000196963	25	0.0231696	0.59865	ENSG00000159450	6	0.00843882	0.437599	ENSG00000177239	9	0.010989	0.572535	ENSG00000009694	0	0	0.990172	ENSG00000133703	17	0.0526316	0.414364	ENSG00000113205	6
ENSG00000099715	12	0.0223881	0.584571	ENSG00000085224	0	0	0.992484	ENSG00000169894	0	0	0.934058	ENSG00000120324	18	0.0173745	0.646593	ENSG00000254709	30	0.0552486	0.668713	ENSG00000138413	7	0.020649	0.657483	ENSG00000167978	10	0.00942507	0.569666	ENSG00000120322	24	0.0222428	0.612906	ENSG00000180900	6	0.00843882	0.437599	ENSG00000206503	9	0.010989	0.572535	ENSG00000085224	0	0	0.990172	ENSG00000228273	17	0.0526316	0.414364	ENSG00000161328	6
ENSG00000138413	12	0.0223881	0.584571	ENSG00000099715	0	0	0.992484	ENSG00000170624	0	0	0.934058	ENSG00000254709	18	0.0173745	0.646593	ENSG00000104884	28	0.0515654	0.69032	ENSG00000163046	7	0.020649	0.657483	ENSG00000177239	10	0.00942507	0.569666	ENSG00000161328	24	0.0222428	0.612906	ENSG00000047410	5	0.00703235	0.523058	ENSG00000197915	8	0.00976801	0.615791	ENSG00000099715	0	0	0.990172	ENSG00000008300	16	0.0495356	0.449117	ENSG00000167978	6
ENSG00000182185	12	0.0223881	0.584571	ENSG00000101972	0	0	0.992484	ENSG00000179295	0	0	0.934058	ENSG00000133703	17	0.0164093	0.662443	ENSG00000112852	28	0.0515654	0.69032	ENSG00000255168	7	0.020649	0.657483	ENSG00000089876	9	0.00848256	0.608015	ENSG00000068078	23	0.021316	0.627408	ENSG00000100031	5	0.00703235	0.523058	ENSG00000234745	8	0.00976801	0.615791	ENSG00000101972	0	0	0.990172	ENSG00000064012	15	0.0464396	0.485622	ENSG00000197915	6
ENSG00000145431	11	0.0205224	0.624239	ENSG00000102290	0	0	0.992484	ENSG00000181804	0	0	0.934058	ENSG00000011451	16	0.015444	0.678638	ENSG00000149115	27	0.0497238	0.701276	ENSG00000152591	6	0.0176991	0.710728	ENSG00000149115	9	0.00848256	0.608015	ENSG00000011451	22	0.0203892	0.642154	ENSG00000149115	5	0.00703235	0.523058	ENSG00000104884	7	0.00854701	0.660858	ENSG00000102290	0	0	0.990172	ENSG00000141736	15	0.0464396	0.485622	ENSG00000213281	6
ENSG00000147050	11	0.0205224	0.624239	ENSG00000126733	0	0	0.992484	ENSG00000182185	0	0	0.934058	ENSG00000059915	16	0.015444	0.678638	ENSG00000215182	27	0.0497238	0.701276	ENSG00000161328	6	0.0176991	0.710728	ENSG00000180900	9	0.00848256	0.608015	ENSG00000159450	22	0.0203892	0.642154	ENSG00000172236	5	0.00703235	0.523058	ENSG00000113205	7	0.00854701	0.660858	ENSG00000126733	0	0	0.990172	ENSG00000177239	15	0.0464396	0.485622	ENSG00000138413	5
ENSG00000151338	11	0.0205224	0.624239	ENSG00000129682	0	0	0.992484	ENSG00000185942	0	0	0.934058	ENSG00000159753	14	0.0135135	0.712076	ENSG00000174775	25	0.0460405	0.72347	ENSG00000135976	4	0.0117994	0.817176	ENSG00000059915	8	0.00754006	0.647933	ENSG00000180900	22	0.0203892	0.642154	ENSG00000177239	5	0.00703235	0.523058	ENSG00000213281	7	0.00854701	0.660858	ENSG00000129682	0	0	0.990172	ENSG00000135476	14	0.0433437	0.523749	ENSG00000204514	5
ENSG00000174775	11	0.0205224	0.624239	ENSG00000130224	0	0	0.992484	ENSG00000186952	0	0	0.934058	ENSG00000180900	14	0.0135135	0.712076	ENSG00000134086	24	0.0441989	0.734699	ENSG00000134086	4	0.0117994	0.817176	ENSG00000120324	8	0.00754006	0.647933	ENSG00000113205	21	0.0194625	0.65714	ENSG00000178149	5	0.00703235	0.523058	ENSG00000169894	7	0.00854701	0.660858	ENSG00000130224	0	0	0.990172	ENSG00000174775	14	0.0433437	0.523749	ENSG00000159753	4
ENSG00000183662	11	0.0205224	0.624239	ENSG00000146938	0	0	0.992484	ENSG00000187416	0	0	0.934058	ENSG00000104884	13	0.0125483	0.729322	ENSG00000159753	22	0.0405157	0.757396	ENSG00000169894	3	0.00884956	0.867681	ENSG00000213281	8	0.00754006	0.647933	ENSG00000159753	21	0.0194625	0.65714	ENSG00000258864	5	0.00703235	0.523058	ENSG00000011451	6	0.00732601	0.707434	ENSG00000146938	0	0	0.990172	ENSG00000009307	13	0.0402477	0.563314	ENSG00000174775	4
ENSG00000189283	11	0.0205224	0.624239	ENSG00000147050	0	0	0.992484	ENSG00000188803	0	0	0.934058	ENSG00000197915	12	0.011583	0.746921	ENSG00000206503	21	0.038674	0.76885	ENSG00000227124	3	0.00884956	0.867681	ENSG00000011451	7	0.00659755	0.689253	ENSG00000008300	20	0.0185357	0.672358	ENSG00000104884	4	0.00562588	0.616405	ENSG00000159753	6	0.00732601	0.707434	ENSG00000147050	0	0	0.990172	ENSG00000059915	13	0.0402477	0.563314	ENSG00000196126	4
ENSG00000151834	10	0.0186567	0.664756	ENSG00000147202	0	0	0.992484	ENSG00000189283	0	0	0.934058	ENSG00000234745	11	0.0106178	0.764871	ENSG00000213281	21	0.038674	0.76885	ENSG00000254709	3	0.00884956	0.867681	ENSG00000178149	7	0.00659755	0.689253	ENSG00000104884	20	0.0185357	0.672358	ENSG00000159753	4	0.00562588	0.616405	ENSG00000161328	6	0.00732601	0.707434	ENSG00000147202	0	0	0.990172	ENSG00000068078	13	0.0402477	0.563314	ENSG00000172236	3
ENSG00000172260	10	0.0186567	0.664756	ENSG00000147246	0	0	0.992484	ENSG00000197584	0	0	0.934058	ENSG00000228273	11	0.0106178	0.764871	ENSG00000068078	20	0.0368324	0.780365	ENSG00000109536	2	0.00589971	0.913916	ENSG00000109536	6	0.00565504	0.731724	ENSG00000135476	20	0.0185357	0.672358	ENSG00000099715	3	0.00421941	0.714221	ENSG00000178149	6	0.00732601	0.707434	ENSG00000147246	0	0	0.990172	ENSG00000152591	13	0.0402477	0.563314	ENSG00000178149	3
ENSG00000183032	10	0.0186567	0.664756	ENSG00000155966	0	0	0.992484	ENSG00000219438	0	0	0.934058	ENSG00000174775	10	0.00965251	0.78317	ENSG00000234745	18	0.0331492	0.80354	ENSG00000172236	2	0.00589971	0.913916	ENSG00000228273	6	0.00565504	0.731724	ENSG00000174775	17	0.0157553	0.719337	ENSG00000215182	3	0.00421941	0.714221	ENSG00000215182	6	0.00732601	0.707434	ENSG00000155966	0	0	0.990172	ENSG00000254709	12	0.0371517	0.604076	ENSG00000206503	3
ENSG00000231171	10	0.0186567	0.664756	ENSG00000169306	0	0	0.992484	ENSG00000227124	0	0	0.934058	ENSG00000213281	10	0.00965251	0.78317	ENSG00000228273	16	0.0294659	0.826842	ENSG00000228273	2	0.00589971	0.913916	ENSG00000134086	5	0.00471254	0.774994	ENSG00000008710	16	0.0148285	0.735405	ENSG00000179295	3	0.00421941	0.714221	ENSG00000228273	5	0.00610501	0.755083	ENSG00000169306	0	0	0.990172	ENSG00000138413	11	0.0340557	0.645721	ENSG00000234745	3
ENSG00000152214	9	0.016791	0.70577	ENSG00000169933	0	0	0.992484	ENSG00000228273	0	0	0.934058	ENSG00000134086	10	0.00965251	0.78317	ENSG00000178149	13	0.0239411	0.8618	ENSG00000149531	1	0.00294985	0.953447	ENSG00000254709	5	0.00471254	0.774994	ENSG00000134086	16	0.0148285	0.735405	ENSG00000138413	2	0.00281294	0.810818	ENSG00000254709	5	0.00610501	0.755083	ENSG00000169933	0	0	0.990172	ENSG00000178149	9	0.0278638	0.73002	ENSG00000254709	3
ENSG00000153823	7	0.0130597	0.787448	ENSG00000189108	0	0	0.992484	ENSG00000231171	0	0	0.934058	ENSG00000152591	9	0.00868726	0.801812	ENSG00000172236	10	0.0184162	0.896335	ENSG00000196126	1	0.00294985	0.953447	ENSG00000172236	4	0.00377003	0.818561	ENSG00000178149	13	0.0120482	0.784626	ENSG00000172969	2	0.00281294	0.810818	ENSG00000172236	4	0.004884	0.803175	ENSG00000189108	0	0	0.990172	ENSG00000213281	9	0.0278638	0.73002	ENSG00000152591	2
ENSG00000254709	6	0.011194	0.826954	ENSG00000198947	0	0	0.992484	ENSG00000248874	0	0	0.934058	ENSG00000178149	7	0.00675676	0.84009	ENSG00000196126	4	0.00736648	0.960898	ENSG00000172969	0	0	0.983301	ENSG00000174775	4	0.00377003	0.818561	ENSG00000149115	10	0.00926784	0.834912	ENSG00000134086	1	0.00140647	0.897864	ENSG00000174775	4	0.004884	0.803175	ENSG00000198947	0	0	0.990172	ENSG00000134086	9	0.0278638	0.73002	ENSG00000099715	0
ENSG00000134086	3	0.00559701	0.930982	ENSG00000250349	0	0	0.992484	ENSG00000254709	0	0	0.934058	ENSG00000172969	5	0.00482625	0.879585	ENSG00000172969	0	0	0.994681	ENSG00000174775	0	0	0.983301	ENSG00000172969	0	0	0.975965	ENSG00000167978	10	0.00926784	0.834912	ENSG00000254709	1	0.00140647	0.897864	ENSG00000172969	1	0.001221	0.939169	ENSG00000250349	0	0	0.990172	ENSG00000104884	8	0.0247678	0.771642	ENSG00000172969	0
[truncated: 26 more columns]

## Sheet: Supplementary Table S2
Table S2. Complete list of samples with their cancer type and identified subtypes.
icgc_sample_id	cancer_type	subtype
SA1053	Bladder	C7
SA1115	Bladder	C15
SA1181	Bladder	C13
SA1259	Bladder	C13
SA1337	Bladder	C13
SA1358	Bladder	C7
SA1421	Bladder	C13
SA1487	Bladder	C15
SA1496	Bladder	C13
SA1556	Bladder	C15
SA1595	Bladder	C6
SA1628	Bladder	C13
SA1661	Bladder	C13
SA1694	Bladder	C15
SA1727	Bladder	C15
SA1778	Bladder	C12
SA1844	Bladder	C15
SA1907	Bladder	C15
SA1910	Bladder	C6
SA1976	Bladder	C7
SA1979	Bladder	C15
SA2042	Bladder	C13
SA2105	Bladder	C6
SA2135	Bladder	C7
SA2174	Bladder	C7
SA2201	Bladder	C6
SA2243	Bladder	C15
SA2270	Bladder	C14
SA2309	Bladder	C7
SA2330	Bladder	C15
SA2375	Bladder	C13
SA2396	Bladder	C15
SA2441	Bladder	C15
SA2469	Bladder	C6
SA2504	Bladder	C6
SA2537	Bladder	C7
SA2570	Bladder	C6
SA2603	Bladder	C6
SA2636	Bladder	C13
SA2663	Bladder	C15
SA2702	Bladder	C13
SA2729	Bladder	C15
SA2795	Bladder	C13
SA2840	Bladder	C13
SA2861	Bladder	C13
SA2918	Bladder	C13
SA2927	Bladder	C13
SA2990	Bladder	C7
SA2993	Bladder	C6
SA3053	Bladder	C6
SA3056	Bladder	C6
SA3128	Bladder	C6
SA3181	Bladder	C13
SA3184	Bladder	C14
SA3238	Bladder	C6
SA3247	Bladder	C13
SA3310	Bladder	C6
SA3325	Bladder	C13
SA3376	Bladder	C15
SA3391	Bladder	C12
SA3475	Bladder	C15
SA3478	Bladder	C16
SA3541	Bladder	C15
SA3607	Bladder	C15
SA3616	Bladder	C13
SA3721	Bladder	C7
SA3742	Bladder	C7
SA3805	Bladder	C15
SA3808	Bladder	C6
SA3874	Bladder	C14
SA3877	Bladder	C7
SA3940	Bladder	C13
SA3943	Bladder	C15
SA4012	Bladder	C6
SA4015	Bladder	C7
SA4072	Bladder	C15
SA4081	Bladder	C13
SA4138	Bladder	C16
SA4207	Bladder	C6
SA4210	Bladder	C13
SA4267	Bladder	C13
SA4270	Bladder	C15
SA4336	Bladder	C15
SA4351	Bladder	C6
SA4402	Bladder	C13
SA4417	Bladder	C7
SA4468	Bladder	C6
SA4489	Bladder	C15
SA4531	Bladder	C15
SA4557	Bladder	C13
SA4639	Bladder	C13
SA4666	Bladder	C13
SA4732	Bladder	C6
SA4747	Bladder	C7
SA4813	Bladder	C13
SA4852	Bladder	C15
SA4877	Bladder	C13
SA490776	Bladder	C13
SA491245	Bladder	C13
SA491257	Bladder	C15
SA4918	Bladder	C15
SA4951	Bladder	C15
SA4999	Bladder	C6
SA5026	Bladder	C15
SA5065	Bladder	C7
SA5093	Bladder	C15
SA5132	Bladder	C6
SA514685	Bladder	C15
SA514687	Bladder	C9
SA514689	Bladder	C9
SA514691	Bladder	C7
SA514692	Bladder	C9
SA514695	Bladder	C9
SA514696	Bladder	C16
SA514699	Bladder	C9
SA514700	Bladder	C16
SA514703	Bladder	C9
SA514704	Bladder	C15
SA514707	Bladder	C15
SA514708	Bladder	C7
SA514711	Bladder	C7
SA514712	Bladder	C15
SA514715	Bladder	C15
SA514716	Bladder	C15
SA514719	Bladder	C15
SA514720	Bladder	C9
SA514723	Bladder	C16
SA514724	Bladder	C7
SA514727	Bladder	C15
SA514728	Bladder	C6
SA514731	Bladder	C9
SA514732	Bladder	C12
SA514735	Bladder	C9
SA514736	Bladder	C12
SA514739	Bladder	C9
SA514740	Bladder	C16
SA514743	Bladder	C7
SA514744	Bladder	C7
SA514747	Bladder	C15
SA514748	Bladder	C7
SA514751	Bladder	C9
SA514752	Bladder	C16
SA514755	Bladder	C9
SA514756	Bladder	C7
SA514759	Bladder	C9
SA514760	Bladder	C16
SA514763	Bladder	C9
SA514764	Bladder	C16
SA514767	Bladder	C13
SA514768	Bladder	C12
SA514771	Bladder	C16
SA514772	Bladder	C13
SA514775	Bladder	C12
SA514776	Bladder	C12
SA514779	Bladder	C7
SA514780	Bladder	C15
SA514783	Bladder	C9
SA514784	Bladder	C15
SA514787	Bladder	C15
SA514788	Bladder	C13
SA514791	Bladder	C13
SA514792	Bladder	C16
SA514795	Bladder	C6
SA514796	Bladder	C7
SA514799	Bladder	C9
SA514800	Bladder	C13
SA514803	Bladder	C9
SA514804	Bladder	C7
SA514807	Bladder	C9
SA514808	Bladder	C16
SA514811	Bladder	C9
SA514812	Bladder	C13
SA514815	Bladder	C9
SA514816	Bladder	C15
SA514819	Bladder	C15
SA514820	Bladder	C7
SA514823	Bladder	C7
SA514824	Bladder	C6
SA514827	Bladder	C7
SA514828	Bladder	C9
SA514831	Bladder	C9
SA514832	Bladder	C7
SA514835	Bladder	C7
SA514836	Bladder	C6
SA514839	Bladder	C7
SA514840	Bladder	C7
SA514843	Bladder	C16
SA514844	Bladder	C8
SA514847	Bladder	C16
SA514848	Bladder	C15
SA514851	Bladder	C7
SA514852	Bladder	C15
SA514855	Bladder	C15
SA514856	Bladder	C15
SA514859	Bladder	C9
SA514860	Bladder	C16
SA514863	Bladder	C7
SA514864	Bladder	C16
SA514867	Bladder	C7
SA514868	Bladder	C7
SA514871	Bladder	C7
SA514872	Bladder	C12
SA514875	Bladder	C16
SA514876	Bladder	C7
SA514879	Bladder	C6
SA514880	Bladder	C7
SA514883	Bladder	C15
SA514885	Bladder	C9
SA514887	Bladder	C16
SA514889	Bladder	C13
SA5159	Bladder	C7
SA5195	Bladder	C13
SA521356	Bladder	C7
SA521388	Bladder	C15
SA5234	Bladder	C16
SA5255	Bladder	C7
SA5294	Bladder	C14
SA5318	Bladder	C6
SA5363	Bladder	C7
SA5378	Bladder	C15
SA5432	Bladder	C7
SA5451	Bladder	C13
SA5501	Bladder	C14
SA5516	Bladder	C6
SA5567	Bladder	C7
SA5582	Bladder	C7
SA5633	Bladder	C13
SA5648	Bladder	C13
SA5699	Bladder	C13
SA5714	Bladder	C15
SA5765	Bladder	C7
SA5780	Bladder	C15
SA5832	Bladder	C6
SA649	Bladder	C6
SA862	Bladder	C7
SA940	Bladder	C7
SA133	Blood	C7
SA30	Blood	C7
SA320818	Blood	C2
SA320824	Blood	C2
SA320830	Blood	C2
SA320836	Blood	C16
SA320842	Blood	C16
SA320848	Blood	C16
SA320854	Blood	C16
SA320860	Blood	C2
SA320866	Blood	C16
SA320872	Blood	C17
SA320878	Blood	C16
SA320884	Blood	C16
SA320890	Blood	C16
SA320896	Blood	C16
SA320902	Blood	C16
SA320908	Blood	C16
SA320914	Blood	C16
SA320920	Blood	C2
SA320926	Blood	C16
SA320932	Blood	C16
SA320938	Blood	C16
SA320944	Blood	C16
SA320950	Blood	C16
SA320956	Blood	C16
SA320962	Blood	C16
SA320968	Blood	C17
SA320974	Blood	C16
SA320980	Blood	C2
SA320986	Blood	C16
SA320992	Blood	C16
SA320998	Blood	C16
SA321004	Blood	C2
SA321012	Blood	C2
SA321014	Blood	C16
SA321021	Blood	C16
SA321023	Blood	C2
SA321030	Blood	C2
SA321032	Blood	C16
SA321039	Blood	C16
SA321041	Blood	C16
SA321048	Blood	C16
SA321050	Blood	C16
SA321057	Blood	C16
SA321066	Blood	C16
SA321103	Blood	C16
SA321106	Blood	C17
SA321111	Blood	C17
SA321119	Blood	C16
SA321128	Blood	C16
SA321137	Blood	C16
SA482	Blood	C7
SA506	Blood	C7
SA519680	Blood	C10
SA519720	Blood	C10
SA519735	Blood	C15
SA519736	Blood	C15
SA519744	Blood	C15
SA519749	Blood	C10
SA519763	Blood	C7
SA519780	Blood	C7
SA519785	Blood	C7
SA519812	Blood	C10
SA519858	Blood	C12
SA519859	Blood	C12
SA519868	Blood	C7
SA519869	Blood	C14
SA519895	Blood	C7
SA519896	Blood	C11
SA519899	Blood	C15
SA519900	Blood	C10
SA520420	Blood	C2
SA520422	Blood	C1
SA520425	Blood	C15
SA520426	Blood	C1
SA520427	Blood	C1
SA520430	Blood	C1
SA520431	Blood	C1
SA530301	Blood	C16
SA530304	Blood	C3
SA530306	Blood	C3
SA530307	Blood	C3
SA530309	Blood	C3
SA530311	Blood	C3
SA530313	Blood	C3
SA530315	Blood	C3
SA530317	Blood	C3
SA530320	Blood	C3
SA530323	Blood	C3
SA530324	Blood	C3
SA530325	Blood	C3
SA530327	Blood	C3
SA530329	Blood	C3
SA530331	Blood	C3
SA530334	Blood	C3
SA530335	Blood	C3
SA530337	Blood	C3
SA530339	Blood	C3
SA530341	Blood	C3
SA530343	Blood	C3
SA530344	Blood	C3
SA530346	Blood	C3
SA530348	Blood	C3
SA530351	Blood	C3
SA530353	Blood	C3
SA530355	Blood	C3
SA530357	Blood	C16
SA530359	Blood	C3
SA530361	Blood	C3
SA530363	Blood	C3
SA530365	Blood	C3
SA530367	Blood	C3
SA530369	Blood	C3
SA530371	Blood	C3
SA530373	Blood	C3
SA530375	Blood	C7
SA530377	Blood	C3
SA530378	Blood	C3
SA530381	Blood	C3
SA530383	Blood	C3
SA530385	Blood	C3
SA530387	Blood	C3
SA530389	Blood	C3
SA530392	Blood	C3
SA530393	Blood	C3
SA530395	Blood	C3
SA530398	Blood	C3
SA530399	Blood	C3
SA530402	Blood	C3
SA530403	Blood	C3
SA530405	Blood	C3
SA530407	Blood	C3
SA530409	Blood	C3
SA530412	Blood	C3
SA530413	Blood	C3
SA530415	Blood	C3
SA530416	Blood	C3
SA530417	Blood	C3
SA530418	Blood	C3
SA530419	Blood	C3
SA530420	Blood	C3
SA530421	Blood	C3
SA530422	Blood	C3
SA530423	Blood	C3
SA530424	Blood	C3
SA538975	Blood	C2
SA538977	Blood	C2
SA538980	Blood	C2
SA538983	Blood	C1
SA538985	Blood	C1
SA538992	Blood	C2
SA538995	Blood	C2
SA538998	Blood	C16
SA539000	Blood	C2
SA539002	Blood	C2
SA539004	Blood	C2
SA539006	Blood	C2
SA539008	Blood	C16
SA539010	Blood	C16
SA539012	Blood	C16
SA539014	Blood	C2
SA539017	Blood	C5
SA539019	Blood	C16
SA539021	Blood	C2
SA539023	Blood	C2
SA539025	Blood	C1
SA542018	Blood	C16
SA542021	Blood	C16
SA542024	Blood	C16
SA542027	Blood	C16
SA542030	Blood	C16
SA542034	Blood	C16
SA542040	Blood	C16
SA542043	Blood	C16
SA542046	Blood	C16
SA542049	Blood	C16
SA542053	Blood	C16
SA542054	Blood	C17
SA542058	Blood	C16
SA542062	Blood	C16
SA542063	Blood	C16
SA542064	Blood	C16
SA542069	Blood	C17
SA542072	Blood	C16
SA542075	Blood	C16
SA542078	Blood	C16
SA542082	Blood	C16
SA542084	Blood	C16
SA542087	Blood	C2
SA542090	Blood	C17
SA542093	Blood	C16
SA542096	Blood	C17
SA542099	Blood	C2
SA542101	Blood	C16
SA542105	Blood	C16
SA542108	Blood	C16
SA542111	Blood	C17
SA542114	Blood	C16
SA542117	Blood	C17
SA542120	Blood	C16
SA542123	Blood	C16
SA542126	Blood	C17
SA542129	Blood	C16
SA542132	Blood	C2
SA542134	Blood	C16
SA542137	Blood	C16
SA542140	Blood	C16
SA542143	Blood	C16
SA542146	Blood	C1
SA542149	Blood	C17
SA542152	Blood	C16
SA542155	Blood	C16
SA542158	Blood	C17
SA542160	Blood	C16
SA542163	Blood	C2
SA542165	Blood	C16
SA542167	Blood	C16
SA542169	Blood	C16
SA542171	Blood	C2
SA542173	Blood	C2
SA542175	Blood	C16
SA542177	Blood	C2
SA542179	Blood	C16
SA542181	Blood	C16
SA542183	Blood	C16
SA542185	Blood	C16
SA542187	Blood	C16
SA542189	Blood	C16
SA542191	Blood	C16
SA542193	Blood	C16
SA542195	Blood	C16
SA542197	Blood	C1
SA542199	Blood	C2
SA542201	Blood	C16
SA542203	Blood	C2
SA542205	Blood	C1
SA542207	Blood	C2
SA542209	Blood	C2
SA542211	Blood	C2
SA542213	Blood	C16
SA542215	Blood	C16
SA542217	Blood	C16
SA542220	Blood	C5
SA542221	Blood	C5
SA542222	Blood	C1
SA542224	Blood	C5
SA542225	Blood	C5
SA542226	Blood	C1
SA542228	Blood	C2
SA542229	Blood	C2
SA542232	Blood	C5
SA542233	Blood	C1
SA542235	Blood	C2
SA542236	Blood	C1
SA542241	Blood	C1
SA542242	Blood	C1
SA542244	Blood	C5
SA542245	Blood	C5
SA542246	Blood	C1
SA542248	Blood	C1
SA542249	Blood	C1
SA542251	Blood	C1
SA542252	Blood	C1
SA542254	Blood	C1
SA542255	Blood	C1
SA542257	Blood	C8
SA542258	Blood	C7
SA542260	Blood	C7
SA542261	Blood	C1
SA542263	Blood	C1
SA542265	Blood	C1
SA542267	Blood	C5
SA542268	Blood	C1
SA542270	Blood	C5
SA542271	Blood	C1
SA542273	Blood	C5
SA542274	Blood	C5
SA542276	Blood	C1
SA542277	Blood	C1
SA542279	Blood	C7
SA542280	Blood	C7
SA542282	Blood	C1
SA542283	Blood	C1
SA542285	Blood	C1
SA542286	Blood	C1
SA542289	Blood	C7
SA542290	Blood	C5
SA542292	Blood	C1
SA542293	Blood	C5
SA542295	Blood	C1
SA542296	Blood	C7
SA542298	Blood	C1
SA542300	Blood	C5
SA542301	Blood	C7
SA542302	Blood	C5
SA542304	Blood	C5
SA542305	Blood	C7
SA542307	Blood	C7
SA542308	Blood	C1
SA542311	Blood	C5
SA542312	Blood	C1
SA542314	Blood	C1
SA542318	Blood	C1
SA542320	Blood	C1
SA542332	Blood	C16
SA542382	Blood	C2
SA542383	Blood	C2
SA542384	Blood	C1
SA542385	Blood	C1
SA542386	Blood	C2
SA542387	Blood	C2
SA542388	Blood	C2
SA542389	Blood	C2
SA542390	Blood	C2
SA542391	Blood	C2
SA542392	Blood	C2
SA542393	Blood	C2
SA542394	Blood	C2
SA542395	Blood	C2
SA542396	Blood	C2
SA542397	Blood	C2
SA557653	Blood	C16
SA557656	Blood	C16
SA557659	Blood	C2
SA557662	Blood	C16
SA557665	Blood	C17
SA557668	Blood	C16
SA557671	Blood	C16
SA557677	Blood	C16
SA557680	Blood	C16
SA557683	Blood	C16
SA557686	Blood	C16
SA557689	Blood	C16
SA557692	Blood	C2
SA557694	Blood	C16
SA557797	Blood	C7
SA557808	Blood	C7
SA557813	Blood	C7
SA557820	Blood	C7
SA557847	Blood	C7
SA557895	Blood	C7
SA557908	Blood	C7
SA557918	Blood	C7
SA557923	Blood	C10
SA557937	Blood	C12
SA557941	Blood	C7
SA557942	Blood	C11
SA558143	Blood	C7
SA558167	Blood	C7
SA558176	Blood	C7
SA558182	Blood	C7
SA558188	Blood	C11
SA558200	Blood	C7
SA558247	Blood	C7
SA558267	Blood	C7
SA558278	Blood	C7
SA558354	Blood	C11
SA558368	Blood	C10
SA558407	Blood	C7
SA558453	Blood	C7
SA558456	Blood	C7
SA558461	Blood	C7
SA558463	Blood	C7
SA558468	Blood	C7
SA558470	Blood	C7
SA558477	Blood	C7
SA558487	Blood	C7
SA558489	Blood	C7
SA558504	Blood	C10
SA558507	Blood	C7
SA558513	Blood	C12
SA558515	Blood	C7
SA558516	Blood	C11
SA558517	Blood	C7
SA558522	Blood	C7
SA558536	Blood	C7
SA558541	Blood	C12
SA558645	Blood	C16
SA560593	Blood	C7
SA560599	Blood	C7
SA560602	Blood	C15
SA560605	Blood	C15
SA560609	Blood	C15
SA560612	Blood	C12
SA560617	Blood	C7
SA564139	Blood	C2
SA564140	Blood	C16
SA564141	Blood	C2
SA564142	Blood	C1
SA564143	Blood	C1
SA564144	Blood	C5
SA564145	Blood	C2
SA564146	Blood	C1
SA564147	Blood	C2
SA564148	Blood	C1
SA564561	Blood	C1
SA564562	Blood	C2
SA564563	Blood	C16
SA564564	Blood	C1
SA564565	Blood	C16
SA564566	Blood	C2
SA564680	Blood	C2
SA564755	Blood	C2
SA564770	Blood	C16
SA564771	Blood	C1
SA564772	Blood	C2
SA564773	Blood	C1
SA564774	Blood	C16
SA564775	Blood	C16
SA564776	Blood	C16
SA564777	Blood	C1
SA564778	Blood	C16
SA564779	Blood	C2
SA564781	Blood	C1
SA564783	Blood	C2
SA564785	Blood	C1
SA564787	Blood	C1
SA564789	Blood	C1
SA564791	Blood	C2
SA564793	Blood	C1
SA564795	Blood	C2
SA564797	Blood	C16
SA564799	Blood	C2
SA564801	Blood	C2
SA564803	Blood	C16
SA564805	Blood	C1
SA564807	Blood	C2
SA564808	Blood	C2
SA564809	Blood	C16
SA564811	Blood	C13
SA564812	Blood	C16
SA564813	Blood	C16
SA564814	Blood	C2
SA564815	Blood	C16
SA564817	Blood	C7
SA564818	Blood	C16
SA565	Blood	C7
SA566340	Blood	C7
SA566341	Blood	C7
SA566343	Blood	C7
SA566344	Blood	C7
SA566347	Blood	C11
SA566349	Blood	C7
SA566350	Blood	C7
SA566352	Blood	C7
SA566354	Blood	C7
SA566355	Blood	C7
SA566357	Blood	C10
SA566359	Blood	C7
SA566360	Blood	C7
SA566362	Blood	C11
SA566363	Blood	C11
SA566365	Blood	C7
SA566367	Blood	C7
SA566369	Blood	C7
SA566371	Blood	C10
SA566372	Blood	C7
SA566375	Blood	C11
SA566376	Blood	C7
SA566378	Blood	C7
SA566380	Blood	C11
SA566381	Blood	C7
SA566383	Blood	C7
SA566384	Blood	C10
SA566386	Blood	C7
SA566388	Blood	C7
SA566389	Blood	C7
SA566391	Blood	C7
SA566393	Blood	C7
SA566395	Blood	C7
SA566397	Blood	C7
SA566399	Blood	C10
SA566401	Blood	C10
SA566402	Blood	C7
SA566403	Blood	C10
SA566405	Blood	C7
SA566406	Blood	C7
SA566408	Blood	C10
SA566410	Blood	C7
SA566412	Blood	C7
SA566414	Blood	C7
SA566417	Blood	C7
SA566418	Blood	C7
SA566420	Blood	C7
SA566422	Blood	C7
SA566424	Blood	C7
SA566426	Blood	C7
SA566429	Blood	C7
SA566430	Blood	C7
SA566431	Blood	C7
SA566432	Blood	C7
SA566433	Blood	C7
SA566434	Blood	C10
SA566435	Blood	C7
SA566436	Blood	C7
SA566437	Blood	C7
SA566438	Blood	C7
SA566439	Blood	C7
SA566440	Blood	C7
SA566441	Blood	C7
SA566442	Blood	C10
SA566443	Blood	C7
SA566444	Blood	C10
SA566445	Blood	C7
SA566446	Blood	C10
SA566447	Blood	C7
SA566448	Blood	C7
SA566449	Blood	C7
SA566450	Blood	C7
SA566451	Blood	C7
SA566452	Blood	C7
SA566453	Blood	C7
SA566454	Blood	C7
SA566455	Blood	C10
SA566456	Blood	C7
SA566457	Blood	C7
SA566458	Blood	C7
SA566459	Blood	C7
SA566460	Blood	C10
SA566461	Blood	C7
SA566462	Blood	C11
SA566463	Blood	C7
SA566464	Blood	C10
SA566465	Blood	C7
SA566466	Blood	C10
SA566467	Blood	C7
SA566468	Blood	C10
SA566469	Blood	C7
SA566470	Blood	C7
SA566471	Blood	C7
SA566472	Blood	C7
SA566473	Blood	C7
SA566475	Blood	C7
SA566476	Blood	C7
SA566477	Blood	C7
SA566478	Blood	C11
SA566479	Blood	C7
SA566480	Blood	C7
SA566481	Blood	C7
SA566482	Blood	C7
SA566483	Blood	C10
SA566484	Blood	C7
SA566485	Blood	C7
SA566487	Blood	C7
SA566488	Blood	C10
SA566489	Blood	C7
SA566490	Blood	C7
SA566491	Blood	C7
SA566492	Blood	C7
SA566493	Blood	C7
SA566494	Blood	C10
SA566495	Blood	C7
SA566496	Blood	C7
SA566497	Blood	C7
SA566498	Blood	C7
SA566499	Blood	C7
SA566500	Blood	C7
SA566501	Blood	C7
SA566502	Blood	C7
SA566503	Blood	C7
SA566504	Blood	C7
SA566505	Blood	C10
SA566506	Blood	C7
SA566507	Blood	C10
SA566508	Blood	C7
SA566509	Blood	C7
SA566510	Blood	C7
SA566511	Blood	C11
SA566512	Blood	C7
SA566513	Blood	C7
SA566514	Blood	C7
SA566515	Blood	C7
SA566516	Blood	C7
SA566517	Blood	C7
SA566518	Blood	C7
SA566519	Blood	C7
SA566520	Blood	C10
SA566521	Blood	C7
SA566523	Blood	C7
SA566524	Blood	C7
SA566525	Blood	C7
SA566526	Blood	C7
SA566527	Blood	C7
SA566528	Blood	C7
SA566529	Blood	C7
SA566530	Blood	C7
SA566531	Blood	C7
SA566532	Blood	C7
SA566533	Blood	C12
SA566534	Blood	C7
SA566535	Blood	C7
SA566536	Blood	C10
SA566537	Blood	C7
SA566539	Blood	C7
SA566540	Blood	C7
SA569165	Blood	C7
SA569167	Blood	C7
SA569169	Blood	C7
SA569172	Blood	C7
SA569173	Blood	C7
SA569175	Blood	C7
SA569177	Blood	C7
SA569180	Blood	C7
SA569181	Blood	C7
SA569184	Blood	C7
SA569189	Blood	C7
SA569192	Blood	C7
SA569195	Blood	C7
SA569198	Blood	C7
SA569203	Blood	C7
SA569207	Blood	C7
SA569212	Blood	C7
SA569216	Blood	C7
SA569219	Blood	C7
SA569220	Blood	C7
SA569224	Blood	C15
SA569226	Blood	C7
SA569228	Blood	C10
SA569231	Blood	C7
SA569232	Blood	C7
SA569237	Blood	C7
SA569239	Blood	C7
SA569241	Blood	C7
SA569245	Blood	C7
SA569248	Blood	C7
SA569251	Blood	C7
SA569254	Blood	C7
SA569258	Blood	C7
SA569261	Blood	C7
SA569262	Blood	C7
SA569265	Blood	C7
SA569268	Blood	C7
SA569271	Blood	C7
SA569281	Blood	C15
SA569286	Blood	C7
SA569291	Blood	C7
SA569294	Blood	C7
SA569301	Blood	C7
SA569308	Blood	C7
SA569310	Blood	C7
SA569312	Blood	C7
SA569318	Blood	C7
SA569323	Blood	C7
SA569327	Blood	C7
SA569330	Blood	C7
SA569336	Blood	C7
SA569340	Blood	C7
SA569347	Blood	C7
SA569356	Blood	C7
SA569363	Blood	C7
SA569365	Blood	C7
SA569368	Blood	C7
SA569378	Blood	C7
SA569388	Blood	C7
SA569398	Blood	C7
SA569401	Blood	C7
SA569404	Blood	C7
SA569412	Blood	C7
SA570971	Blood	C7
SA570972	Blood	C7
SA570973	Blood	C7
SA570974	Blood	C7
SA570975	Blood	C7
SA570976	Blood	C17
SA570977	Blood	C7
SA570978	Blood	C9
SA570979	Blood	C7
SA570980	Blood	C7
SA570981	Blood	C7
SA570982	Blood	C7
SA570983	Blood	C7
SA570984	Blood	C7
SA570985	Blood	C15
SA570986	Blood	C7
SA570987	Blood	C7
SA570988	Blood	C7
SA570989	Blood	C7
SA570990	Blood	C7
SA570991	Blood	C7
SA570992	Blood	C15
SA570993	Blood	C10
SA570994	Blood	C13
SA570995	Blood	C7
SA570996	Blood	C7
SA570997	Blood	C7
SA570998	Blood	C7
SA570999	Blood	C7
SA571000	Blood	C7
SA571001	Blood	C7
SA571002	Blood	C7
SA571003	Blood	C7
SA571004	Blood	C7
SA571005	Blood	C7
SA571006	Blood	C7
SA571007	Blood	C15
SA571008	Blood	C10
SA571009	Blood	C11
SA571010	Blood	C11
SA594258	Blood	C16
SA594262	Blood	C16
SA594267	Blood	C16
SA594273	Blood	C16
SA594289	Blood	C16
SA594304	Blood	C16
SA594316	Blood	C16
SA594321	Blood	C16
SA594325	Blood	C16
SA594336	Blood	C16
SA595655	Blood	C17
SA595657	Blood	C17
SA595954	Blood	C17
SA595960	Blood	C17
SA595963	Blood	C17
SA595990	Blood	C17
SA596	Blood	C7
SA596274	Blood	C16
SA596292	Blood	C16
SA596304	Blood	C2
SA596330	Blood	C16
SA596340	Blood	C16
SA596345	Blood	C16
SA596353	Blood	C16
SA596357	Blood	C16
SA596365	Blood	C2
SA596367	Blood	C16
SA596372	Blood	C17
SA596384	Blood	C16
SA596385	Blood	C16
SA596433	Blood	C16
SA596437	Blood	C16
SA596439	Blood	C16
SA596452	Blood	C16
SA596459	Blood	C16
SA596461	Blood	C17
SA596476	Blood	C16
SA596486	Blood	C16
SA596491	Blood	C16
SA596495	Blood	C16
SA596499	Blood	C16
SA596504	Blood	C16
SA596507	Blood	C16
SA596516	Blood	C16
SA596517	Blood	C16
SA596524	Blood	C17
SA596533	Blood	C16
SA596535	Blood	C17
SA596538	Blood	C16
SA596543	Blood	C2
SA596549	Blood	C16
SA596557	Blood	C1
SA596561	Blood	C16
SA596567	Blood	C2
SA596572	Blood	C16
SA596574	Blood	C16
SA596575	Blood	C16
SA596583	Blood	C16
SA596585	Blood	C16
SA596587	Blood	C16
SA596594	Blood	C16
SA596595	Blood	C16
SA596601	Blood	C16
SA596605	Blood	C16
SA596612	Blood	C17
SA596620	Blood	C2
SA596632	Blood	C16
SA596642	Blood	C16
SA596651	Blood	C16
SA596662	Blood	C1
SA596663	Blood	C2
SA596674	Blood	C16
SA596706	Blood	C2
SA596715	Blood	C16
SA596730	Blood	C16
SA596741	Blood	C16
SA596761	Blood	C16
SA596771	Blood	C16
SA596780	Blood	C16
SA596786	Blood	C17
SA596799	Blood	C16
SA596828	Blood	C16
SA596836	Blood	C16
SA596840	Blood	C16
SA596852	Blood	C2
SA596858	Blood	C16
SA596860	Blood	C16
SA596867	Blood	C16
SA596885	Blood	C16
SA596894	Blood	C16
SA596920	Blood	C1
SA596924	Blood	C16
SA596948	Blood	C16
SA596967	Blood	C16
SA596981	Blood	C16
SA597002	Blood	C16
SA597016	Blood	C2
SA597051	Blood	C16
SA597053	Blood	C16
SA597082	Blood	C16
SA597095	Blood	C16
SA597118	Blood	C16
SA597133	Blood	C16
SA597149	Blood	C2
SA597159	Blood	C16
SA597169	Blood	C16
SA597178	Blood	C1
SA597184	Blood	C16
SA597198	Blood	C17
SA597207	Blood	C16
SA597225	Blood	C17
SA597230	Blood	C16
SA597238	Blood	C16
SA597259	Blood	C16
SA597291	Blood	C16
SA597306	Blood	C16
SA597319	Blood	C16
SA597336	Blood	C16
SA597369	Blood	C2
SA597386	Blood	C2
SA597521	Blood	C16
SA597531	Blood	C1
SA597536	Blood	C16
SA597540	Blood	C1
SA597547	Blood	C16
SA597555	Blood	C16
SA597566	Blood	C16
SA597573	Blood	C16
SA597577	Blood	C17
SA597583	Blood	C1
SA597598	Blood	C16
SA597612	Blood	C1
SA597616	Blood	C16
SA597627	Blood	C16
SA597634	Blood	C16
SA597644	Blood	C16
SA597648	Blood	C17
SA597653	Blood	C16
SA597658	Blood	C16
SA597666	Blood	C16
SA597930	Blood	C16
SA597936	Blood	C16
SA597939	Blood	C16
SA597942	Blood	C16
SA597944	Blood	C16
SA597949	Blood	C16
SA597950	Blood	C16
SA597956	Blood	C16
SA597957	Blood	C16
SA597961	Blood	C17
SA597962	Blood	C1
SA597966	Blood	C16
SA597968	Blood	C16
SA597973	Blood	C16
SA597976	Blood	C16
SA597977	Blood	C16
SA597983	Blood	C16
SA597986	Blood	C16
SA597987	Blood	C16
SA597990	Blood	C16
SA597991	Blood	C2
SA597993	Blood	C17
SA597995	Blood	C16
SA629	Blood	C7
SA85109	Blood	C7
SA85124	Blood	C7
SA85134	Blood	C7
SA85146	Blood	C7
SA85158	Blood	C6
SA85172	Blood	C7
SA85178	Blood	C7
SA85197	Blood	C7
SA85209	Blood	C1
SA85221	Blood	C7
SA85233	Blood	C7
SA85244	Blood	C16
SA85256	Blood	C7
SA85269	Blood	C1
SA85280	Blood	C7
SA85292	Blood	C7
SA85298	Blood	C2
SA85310	Blood	C7
SA85328	Blood	C11
SA85340	Blood	C16
SA85347	Blood	C7
SA85358	Blood	C7
SA85376	Blood	C7
SA85388	Blood	C7
SA85400	Blood	C7
SA85412	Blood	C7
SA85424	Blood	C7
SA85436	Blood	C7
SA85448	Blood	C7
SA85460	Blood	C7
SA85472	Blood	C7
SA85484	Blood	C7
SA85496	Blood	C7
SA85506	Blood	C2
SA85517	Blood	C8
SA85530	Blood	C7
SA85535	Blood	C2
SA85553	Blood	C16
SA85559	Blood	C7
SA85574	Blood	C7
SA85583	Blood	C7
SA85595	Blood	C7
SA85607	Blood	C7
SA85619	Blood	C7
SA85628	Blood	C7
SA85638	Blood	C7
SA85656	Blood	C7
SA85671	Blood	C2
SA85680	Blood	C7
SA85692	Blood	C7
SA85704	Blood	C7
SA85710	Blood	C1
SA85722	Blood	C16
SA86089	Blood	C7
SA86102	Blood	C1
SA86108	Blood	C2
SA86114	Blood	C1
SA86119	Blood	C2
SA86126	Blood	C2
SA86131	Blood	C2
SA86170	Blood	C2
SA86182	Blood	C2
SA86191	Blood	C7
SA86203	Blood	C7
SA86215	Blood	C1
SA86227	Blood	C7
SA86239	Blood	C16
SA86251	Blood	C7
SA86263	Blood	C2
SA86276	Blood	C2
SA86290	Blood	C7
SA86302	Blood	C2
SA86314	Blood	C1
SA86326	Blood	C2
SA86338	Blood	C2
SA86347	Blood	C2
SA86359	Blood	C16
SA86377	Blood	C7
SA86383	Blood	C16
SA86399	Blood	C7
SA86413	Blood	C7
SA86425	Blood	C7
SA86437	Blood	C7
SA86450	Blood	C1
SA86462	Blood	C7
SA86476	Blood	C2
SA86482	Blood	C7
SA86498	Blood	C7
SA86506	Blood	C7
SA86518	Blood	C7
SA86533	Blood	C7
SA86545	Blood	C1
SA86551	Blood	C16
SA86569	Blood	C1
SA86575	Blood	C1
SA86594	Blood	C16
SA86606	Blood	C13
SA86617	Blood	C7
SA86629	Blood	C7
SA86636	Blood	C7
SA86650	Blood	C7
SA86668	Blood	C7
SA86680	Blood	C16
SA86686	Blood	C7
SA86696	Blood	C2
SA86716	Blood	C7
SA86726	Blood	C1
SA86738	Blood	C7
SA86743	Blood	C2
SA86755	Blood	C7
SA86768	Blood	C2
SA86947	Blood	C7
SA86949	Blood	C7
SA86950	Blood	C7
SA86951	Blood	C7
SA86952	Blood	C7
SA86953	Blood	C7
SA86954	Blood	C7
SA86955	Blood	C7
SA86956	Blood	C7
SA86958	Blood	C7
SA86960	Blood	C7
SA86961	Blood	C7
SA86962	Blood	C7
SA86963	Blood	C7
SA86965	Blood	C7
SA86966	Blood	C7
SA86968	Blood	C7
SA86970	Blood	C7
SA86971	Blood	C7
SA86972	Blood	C7
SA86974	Blood	C7
SA86976	Blood	C7
SA86977	Blood	C7
SA86978	Blood	C7
SA86979	Blood	C7
SA86980	Blood	C7
SA86981	Blood	C15
SA86982	Blood	C7
SA86984	Blood	C7
SA86985	Blood	C7
SA86987	Blood	C7
SA86989	Blood	C7
SA86991	Blood	C7
SA86994	Blood	C7
SA86996	Blood	C7
SA87000	Blood	C7
SA87001	Blood	C7
SA87002	Blood	C7
SA87003	Blood	C7
SA87004	Blood	C7
SA87005	Blood	C7
SA87006	Blood	C7
SA87007	Blood	C7
SA87008	Blood	C7
SA87009	Blood	C7
SA87010	Blood	C7
SA87011	Blood	C7
SA87012	Blood	C7
SA87013	Blood	C7
SA87014	Blood	C7
SA87015	Blood	C7
SA87016	Blood	C7
SA87017	Blood	C7
SA87018	Blood	C7
SA87019	Blood	C7
SA87020	Blood	C7
SA87021	Blood	C7
SA87022	Blood	C7
SA87023	Blood	C7
SA87024	Blood	C7
SA87025	Blood	C7
SA87026	Blood	C7
SA87027	Blood	C7
SA87029	Blood	C7
SA87031	Blood	C7
SA87032	Blood	C7
SA87033	Blood	C7
SA87034	Blood	C7
SA87036	Blood	C7
SA87038	Blood	C7
SA87039	Blood	C7
SA87040	Blood	C7
SA87041	Blood	C7
SA87042	Blood	C7
SA87043	Blood	C7
SA87044	Blood	C7
SA87045	Blood	C7
SA87046	Blood	C7
SA87047	Blood	C7
SA87048	Blood	C7
SA87049	Blood	C7
SA87050	Blood	C7
SA87051	Blood	C7
SA87052	Blood	C7
SA87054	Blood	C7
SA87055	Blood	C7
SA87056	Blood	C7
SA87058	Blood	C7
SA87059	Blood	C7
SA87060	Blood	C7
SA87061	Blood	C7
SA87062	Blood	C7
SA87063	Blood	C7
SA87064	Blood	C7
SA87065	Blood	C7
SA87066	Blood	C7
SA87067	Blood	C7
SA87068	Blood	C7
SA87069	Blood	C7
SA87070	Blood	C7
SA87071	Blood	C7
SA87072	Blood	C7
SA87073	Blood	C7
SA87074	Blood	C7
SA87075	Blood	C7
SA541868	Bone	C16
SA541870	Bone	C16
SA541872	Bone	C16
SA541874	Bone	C16
SA541876	Bone	C16
SA541878	Bone	C1
SA541880	Bone	C16
SA541882	Bone	C16
SA541884	Bone	C16
SA541886	Bone	C16
SA541888	Bone	C16
SA541890	Bone	C1
SA541892	Bone	C1
SA541894	Bone	C16
SA541896	Bone	C16
SA541898	Bone	C16
SA541900	Bone	C16
SA541902	Bone	C16
SA541904	Bone	C16
SA541906	Bone	C2
SA541910	Bone	C16
SA541912	Bone	C2
SA541914	Bone	C16
SA541916	Bone	C5
SA541918	Bone	C1
SA541920	Bone	C2
SA541922	Bone	C1
SA541924	Bone	C16
SA541926	Bone	C2
SA541928	Bone	C2
SA541930	Bone	C2
SA541932	Bone	C16
SA541934	Bone	C16
SA541936	Bone	C16
SA541938	Bone	C16
SA541940	Bone	C1
SA541942	Bone	C1
SA541944	Bone	C16
SA541946	Bone	C16
SA541948	Bone	C2
SA541952	Bone	C1
SA541954	Bone	C7
SA541960	Bone	C1
SA541964	Bone	C2
SA541966	Bone	C1
SA541972	Bone	C5
SA541976	Bone	C1
SA541978	Bone	C5
SA541980	Bone	C7
SA541982	Bone	C7
SA541984	Bone	C16
SA541986	Bone	C1
SA541990	Bone	C1
SA541992	Bone	C15
SA541994	Bone	C5
SA541996	Bone	C5
SA541998	Bone	C1
SA542000	Bone	C7
SA542002	Bone	C5
SA542004	Bone	C5
SA542006	Bone	C1
SA542008	Bone	C1
SA542010	Bone	C5
SA542014	Bone	C1
SA5918	Bone	C15
SA5921	Bone	C12
SA5924	Bone	C7
SA5927	Bone	C7
SA5930	Bone	C7
SA5933	Bone	C7
SA5936	Bone	C7
SA5939	Bone	C7
SA5940	Bone	C7
SA5943	Bone	C7
SA5946	Bone	C7
SA5949	Bone	C7
SA5952	Bone	C7
SA5955	Bone	C7
SA5958	Bone	C7
SA5961	Bone	C7
SA5964	Bone	C7
SA5967	Bone	C7
SA5970	Bone	C7
SA5973	Bone	C7
SA5976	Bone	C12
SA5979	Bone	C7
SA5982	Bone	C7
SA5985	Bone	C7
SA598545	Bone	C7
SA598547	Bone	C7
SA598549	Bone	C7
SA598551	Bone	C1
SA598553	Bone	C5
SA598555	Bone	C7
SA598557	Bone	C13
SA598559	Bone	C5
SA598561	Bone	C5
SA598563	Bone	C5
SA598565	Bone	C1
SA598567	Bone	C5
SA598569	Bone	C7
SA598571	Bone	C7
SA598573	Bone	C15
SA598575	Bone	C7
SA598577	Bone	C1
SA598579	Bone	C7
SA598581	Bone	C13
SA598583	Bone	C5
SA598585	Bone	C15
SA598587	Bone	C5
SA598589	Bone	C1
SA598591	Bone	C1
SA598593	Bone	C5
SA598595	Bone	C5
SA598597	Bone	C5
SA598599	Bone	C7
SA598601	Bone	C5
SA598603	Bone	C1
SA598605	Bone	C5
SA598607	Bone	C5
SA598609	Bone	C1
SA598611	Bone	C5
SA598613	Bone	C7
SA598615	Bone	C5
SA598617	Bone	C5
SA598619	Bone	C7
SA598621	Bone	C16
SA598623	Bone	C5
SA598625	Bone	C7
SA598627	Bone	C5
SA598629	Bone	C5
SA598631	Bone	C5
SA598633	Bone	C7
SA598635	Bone	C6
SA598637	Bone	C7
SA598639	Bone	C15
SA598641	Bone	C7
SA598643	Bone	C5
SA598645	Bone	C5
SA598649	Bone	C5
SA598651	Bone	C5
SA598653	Bone	C5
SA598657	Bone	C1
SA598659	Bone	C5
SA598661	Bone	C5
SA598663	Bone	C1
SA598665	Bone	C5
SA598667	Bone	C5
SA598669	Bone	C15
SA598671	Bone	C5
SA598673	Bone	C5
SA598675	Bone	C5
SA598677	Bone	C5
SA598679	Bone	C1
SA598681	Bone	C1
SA598683	Bone	C5
SA598685	Bone	C5
SA598687	Bone	C5
SA598689	Bone	C5
SA598691	Bone	C7
SA598693	Bone	C13
SA598695	Bone	C1
SA598697	Bone	C1
SA598699	Bone	C7
SA598701	Bone	C5
SA598703	Bone	C5
SA598705	Bone	C5
SA598707	Bone	C7
SA598709	Bone	C7
SA598711	Bone	C7
SA598713	Bone	C7
SA598715	Bone	C7
SA598717	Bone	C7
SA598719	Bone	C7
SA598721	Bone	C7
SA598723	Bone	C7
SA598725	Bone	C7
SA598727	Bone	C7
SA598729	Bone	C5
SA598731	Bone	C5
SA598733	Bone	C7
SA598735	Bone	C5
SA598737	Bone	C7
SA598739	Bone	C5
SA598741	Bone	C7
SA598743	Bone	C12
SA5988	Bone	C7
SA5991	Bone	C12
SA5994	Bone	C12
SA5997	Bone	C7
SA6000	Bone	C7
SA6003	Bone	C12
SA6006	Bone	C7
SA6009	Bone	C7
SA6012	Bone	C7
SA6015	Bone	C7
SA6018	Bone	C7
SA6020	Bone	C7
SA6024	Bone	C7
SA6027	Bone	C12
SA6030	Bone	C12
SA6033	Bone	C7
SA6036	Bone	C7
SA6039	Bone	C7
SA6042	Bone	C7
SA6045	Bone	C7
SA6048	Bone	C7
SA6051	Bone	C7
SA6054	Bone	C7
SA6057	Bone	C7
SA6060	Bone	C7
SA6063	Bone	C7
SA6066	Bone	C7
SA6069	Bone	C7
SA6072	Bone	C12
SA6078	Bone	C7
SA6081	Bone	C7
SA6084	Bone	C7
SA6087	Bone	C12
SA6094	Bone	C7
SA6097	Bone	C7
SA6100	Bone	C7
SA6106	Bone	C12
SA6109	Bone	C7
SA6112	Bone	C7
SA6115	Bone	C7
SA6118	Bone	C7
SA131030	Brain	C7
SA131174	Brain	C6
SA131231	Brain	C13
SA131432	Brain	C7
SA131728	Brain	C6
SA131884	Brain	C12
SA132016	Brain	C7
SA132276	Brain	C7
SA132368	Brain	C7
SA132690	Brain	C13
SA133178	Brain	C12
SA133366	Brain	C13
SA133398	Brain	C6
SA133674	Brain	C10
SA134058	Brain	C12
SA134450	Brain	C7
SA134578	Brain	C7
SA134606	Brain	C7
SA134792	Brain	C13
SA134853	Brain	C8
SA135168	Brain	C12
SA135256	Brain	C12
SA135301	Brain	C7
SA135345	Brain	C7
SA135381	Brain	C12
SA135813	Brain	C13
SA135915	Brain	C7
SA136091	Brain	C7
SA136272	Brain	C7
SA136316	Brain	C7
SA136708	Brain	C7
SA136883	Brain	C7
SA137367	Brain	C7
SA137476	Brain	C15
SA137769	Brain	C6
SA137848	Brain	C11
SA137860	Brain	C13
SA138061	Brain	C7
SA138170	Brain	C7
SA138250	Brain	C7
SA138468	Brain	C15
SA138662	Brain	C7
SA138738	Brain	C12
SA139210	Brain	C7
SA139291	Brain	C8
SA139381	Brain	C7
SA139488	Brain	C7
SA139656	Brain	C12
SA139948	Brain	C15
SA140123	Brain	C7
SA140235	Brain	C7
SA140392	Brain	C6
SA140567	Brain	C6
SA140772	Brain	C12
SA140938	Brain	C7
SA141147	Brain	C7
SA141272	Brain	C12
SA141462	Brain	C12
SA141549	Brain	C12
SA142043	Brain	C6
SA142242	Brain	C15
SA142323	Brain	C15
SA142387	Brain	C7
SA142549	Brain	C7
SA142574	Brain	C15
SA143105	Brain	C7
SA143344	Brain	C7
SA143359	Brain	C12
SA143667	Brain	C13
SA143712	Brain	C12
SA143892	Brain	C12
SA144017	Brain	C7
SA144576	Brain	C12
SA144615	Brain	C15
SA144660	Brain	C7
SA145283	Brain	C7
SA145430	Brain	C6
SA145515	Brain	C8
SA145721	Brain	C7
SA145820	Brain	C7
SA146080	Brain	C15
SA146105	Brain	C7
SA146175	Brain	C12
SA146399	Brain	C13
SA146608	Brain	C13
SA146843	Brain	C15
SA146997	Brain	C7
SA147027	Brain	C13
SA147241	Brain	C12
SA147256	Brain	C7
SA148380	Brain	C13
SA148683	Brain	C7
SA148718	Brain	C7
SA149303	Brain	C7
SA149488	Brain	C12
SA149584	Brain	C13
SA149733	Brain	C7
SA149883	Brain	C7
SA149898	Brain	C7
SA150033	Brain	C15
SA150476	Brain	C15
SA150611	Brain	C12
SA150776	Brain	C12
SA150781	Brain	C7
SA151101	Brain	C12
SA151190	Brain	C13
SA151405	Brain	C7
SA151709	Brain	C11
SA151800	Brain	C7
SA151966	Brain	C7
SA152581	Brain	C7
SA152676	Brain	C7
SA152761	Brain	C12
SA152951	Brain	C7
SA153016	Brain	C12
SA153303	Brain	C12
SA153578	Brain	C13
SA153603	Brain	C7
SA153817	Brain	C12
SA154032	Brain	C13
SA154118	Brain	C7
SA154417	Brain	C7
SA154497	Brain	C7
SA155032	Brain	C7
SA155122	Brain	C12
SA155250	Brain	C7
SA155306	Brain	C7
SA155940	Brain	C12
SA156205	Brain	C12
SA156336	Brain	C7
SA156800	Brain	C12
SA156805	Brain	C13
SA156900	Brain	C7
SA157075	Brain	C12
SA157100	Brain	C15
SA157629	Brain	C7
SA158256	Brain	C7
SA158391	Brain	C12
SA158630	Brain	C7
SA158835	Brain	C7
SA159295	Brain	C15
SA159460	Brain	C6
SA159565	Brain	C15
SA160020	Brain	C7
SA160130	Brain	C15
SA160311	Brain	C7
SA160421	Brain	C7
SA160526	Brain	C6
SA160801	Brain	C15
SA161141	Brain	C13
SA161196	Brain	C10
SA161502	Brain	C6
SA161546	Brain	C6
SA161746	Brain	C12
SA161916	Brain	C13
SA161991	Brain	C7
SA162196	Brain	C7
SA162221	Brain	C7
SA162311	Brain	C7
SA162801	Brain	C15
SA163036	Brain	C7
SA163291	Brain	C7
SA163397	Brain	C12
SA163620	Brain	C7
SA163831	Brain	C13
SA164034	Brain	C7
SA164134	Brain	C13
SA164299	Brain	C15
SA164409	Brain	C7
SA164579	Brain	C13
SA164854	Brain	C7
SA164869	Brain	C15
SA165304	Brain	C13
SA165514	Brain	C7
SA165624	Brain	C12
SA165744	Brain	C7
SA165834	Brain	C7
SA165939	Brain	C7
SA165969	Brain	C12
SA166109	Brain	C12
SA166574	Brain	C7
SA166699	Brain	C15
SA166804	Brain	C12
SA166919	Brain	C7
SA166994	Brain	C7
SA167189	Brain	C7
SA167229	Brain	C7
SA167349	Brain	C16
SA167759	Brain	C15
SA167833	Brain	C15
SA167918	Brain	C12
SA168048	Brain	C7
SA168418	Brain	C7
SA168468	Brain	C7
SA168628	Brain	C7
SA168683	Brain	C12
SA168758	Brain	C7
SA169078	Brain	C7
SA169208	Brain	C6
SA169233	Brain	C7
SA169404	Brain	C7
SA169988	Brain	C7
SA170193	Brain	C7
SA170783	Brain	C7
SA170853	Brain	C7
SA171528	Brain	C7
SA171953	Brain	C7
SA172008	Brain	C12
SA172287	Brain	C13
SA172373	Brain	C7
SA172658	Brain	C7
SA172799	Brain	C7
SA173009	Brain	C7
SA173029	Brain	C7
SA173124	Brain	C7
SA173697	Brain	C7
SA173907	Brain	C12
SA174052	Brain	C13
SA174182	Brain	C15
SA174237	Brain	C7
SA174372	Brain	C7
SA174412	Brain	C7
SA174427	Brain	C7
SA174687	Brain	C7
SA174837	Brain	C7
SA174947	Brain	C7
SA175777	Brain	C7
SA175902	Brain	C12
SA176022	Brain	C13
SA176057	Brain	C7
SA176825	Brain	C15
SA176885	Brain	C7
SA177236	Brain	C7
SA177525	Brain	C7
SA177590	Brain	C7
SA177705	Brain	C7
SA178490	Brain	C7
SA178795	Brain	C7
SA178850	Brain	C15
SA179020	Brain	C7
SA179190	Brain	C12
SA179315	Brain	C13
SA179900	Brain	C6
SA180317	Brain	C7
SA180322	Brain	C6
SA180725	Brain	C7
SA181025	Brain	C12
SA181110	Brain	C7
SA181345	Brain	C12
SA181360	Brain	C12
SA181420	Brain	C7
SA181655	Brain	C7
SA181780	Brain	C7
SA181880	Brain	C15
SA181965	Brain	C7
SA182040	Brain	C13
SA182592	Brain	C7
SA182882	Brain	C7
SA183022	Brain	C13
SA183192	Brain	C13
SA183702	Brain	C12
SA183747	Brain	C15
SA183842	Brain	C7
SA183997	Brain	C15
SA184257	Brain	C7
SA184357	Brain	C15
SA184644	Brain	C7
SA184803	Brain	C7
SA185138	Brain	C15
SA185858	Brain	C7
SA185923	Brain	C8
SA261058	Brain	C13
SA261091	Brain	C7
SA261151	Brain	C12
SA261160	Brain	C12
SA261181	Brain	C7
SA261184	Brain	C13
SA261220	Brain	C7
SA261298	Brain	C12
SA261311	Brain	C12
SA261334	Brain	C7
SA261373	Brain	C12
SA261406	Brain	C12
SA261436	Brain	C7
SA261454	Brain	C7
SA261523	Brain	C12
SA261532	Brain	C7
SA261577	Brain	C12
SA261595	Brain	C7
SA261643	Brain	C7
SA261646	Brain	C7
SA261700	Brain	C7
SA261715	Brain	C7
SA261769	Brain	C12
SA261784	Brain	C7
SA261814	Brain	C7
SA261841	Brain	C12
SA261893	Brain	C12
SA261904	Brain	C7
SA261951	Brain	C7
SA261961	Brain	C12
SA262024	Brain	C7
SA262027	Brain	C7
SA262081	Brain	C12
SA262123	Brain	C11
SA262126	Brain	C11
SA262180	Brain	C13
SA262183	Brain	C7
SA262234	Brain	C7
SA262235	Brain	C7
SA262288	Brain	C12
SA262339	Brain	C7
SA262354	Brain	C12
SA262381	Brain	C12
SA262459	Brain	C7
SA262472	Brain	C12
SA262540	Brain	C7
SA262579	Brain	C7
SA262588	Brain	C13
SA262615	Brain	C7
SA262624	Brain	C12
SA262691	Brain	C12
SA262702	Brain	C15
SA262726	Brain	C12
SA262777	Brain	C15
SA262816	Brain	C7
SA262819	Brain	C7
SA262873	Brain	C12
SA262888	Brain	C7
SA262928	Brain	C12
SA262990	Brain	C12
SA263023	Brain	C7
SA263059	Brain	C6
SA263074	Brain	C12
SA263104	Brain	C7
SA263133	Brain	C7
SA263139	Brain	C12
SA263178	Brain	C7
SA263196	Brain	C15
SA263211	Brain	C7
SA263280	Brain	C6
SA263283	Brain	C12
SA263334	Brain	C12
SA263355	Brain	C7
SA263382	Brain	C7
SA263391	Brain	C7
SA263448	Brain	C12
SA263457	Brain	C12
SA263472	Brain	C11
SA263487	Brain	C12
SA263532	Brain	C7
SA263535	Brain	C12
SA263592	Brain	C7
SA263607	Brain	C7
SA263617	Brain	C7
SA263676	Brain	C12
SA263679	Brain	C7
SA263715	Brain	C12
SA263730	Brain	C7
SA263787	Brain	C12
SA263802	Brain	C7
SA263853	Brain	C7
SA263874	Brain	C15
SA263895	Brain	C7
SA263916	Brain	C12
SA263982	Brain	C15
SA264003	Brain	C12
SA264036	Brain	C12
SA264069	Brain	C7
SA264084	Brain	C12
SA264141	Brain	C7
SA264156	Brain	C7
SA264189	Brain	C7
SA264210	Brain	C7
SA264267	Brain	C7
SA264276	Brain	C12
SA264327	Brain	C12
SA264336	Brain	C7
SA264337	Brain	C7
SA264387	Brain	C12
SA264429	Brain	C12
SA264456	Brain	C6
SA264474	Brain	C7
SA264512	Brain	C12
SA264542	Brain	C7
SA264563	Brain	C12
SA264611	Brain	C7
SA264624	Brain	C13
SA264644	Brain	C12
SA264681	Brain	C13
SA264704	Brain	C7
SA264731	Brain	C15
SA264752	Brain	C7
SA264809	Brain	C12
SA264818	Brain	C12
SA264899	Brain	C7
SA264908	Brain	C12
SA264947	Brain	C12
SA264968	Brain	C12
SA265004	Brain	C13
SA265050	Brain	C7
SA265073	Brain	C15
SA265139	Brain	C12
SA265154	Brain	C7
SA265190	Brain	C12
SA265199	Brain	C12
SA265260	Brain	C12
SA265292	Brain	C12
SA265310	Brain	C13
SA265313	Brain	C13
SA265370	Brain	C12
SA265379	Brain	C12
SA265421	Brain	C7
SA265435	Brain	C7
SA265469	Brain	C12
SA265484	Brain	C15
SA265535	Brain	C7
SA265538	Brain	C12
SA265565	Brain	C7
SA265619	Brain	C12
SA265667	Brain	C12
SA265676	Brain	C7
SA265724	Brain	C7
SA265727	Brain	C12
SA265787	Brain	C12
SA265796	Brain	C12
SA265823	Brain	C12
SA265850	Brain	C12
SA265868	Brain	C8
SA265913	Brain	C12
SA265952	Brain	C7
SA265973	Brain	C12
SA265982	Brain	C7
SA266039	Brain	C12
SA266042	Brain	C7
SA266099	Brain	C12
SA266108	Brain	C12
SA266117	Brain	C10
SA266186	Brain	C7
SA266207	Brain	C7
SA266216	Brain	C7
SA266276	Brain	C13
SA266327	Brain	C12
SA266348	Brain	C15
SA266420	Brain	C13
SA266429	Brain	C7
SA266438	Brain	C12
SA266477	Brain	C7
SA266489	Brain	C12
SA266510	Brain	C12
SA266579	Brain	C12
SA266582	Brain	C7
SA266639	Brain	C7
SA266642	Brain	C13
SA266697	Brain	C12
SA266720	Brain	C12
[truncated: 10,272 more rows]

## Sheet: Supplementary Table S3
Table S3. Contribution of each cancer type in proposed cancer subtypes
		Cancer Subtype
		C1	C2	C3	C4	C5	C6	C7	C8	C9	C10	C11	C12	C13	C14	C15	C16	C17	Sum
Cancer Type	Bladder	0	0	0	0	0	31	50	1	24	0	0	8	44	5	54	19	0	236
	Blood	81	105	64	0	19	1	443	2	1	34	16	7	3	1	14	255	33	1079
	Bone	30	8	0	0	52	1	89	0	0	0	0	11	3	0	6	27	0	227
	Brain	140	27	0	0	91	23	430	34	0	4	7	167	50	0	51	35	2	1061
	Breast	195	101	0	0	2	45	718	3	1	1	2	234	74	6	75	376	21	1854
	Cervix	0	0	0	0	0	20	107	1	5	0	0	1	25	5	37	7	0	208
	Colorectal	0	0	5	4	0	19	62	4	0	4	2	72	85	26	120	118	15	536
	Esophagus	1	1	0	1	2	26	57	0	0	1	1	76	32	1	33	166	145	543
	Head&Neck	1	0	0	24	0	16	190	288	0	35	0	45	23	2	30	55	2	711
	Kidney	7	6	0	0	0	16	607	1	12	2	3	9	39	0	34	80	3	819
	Liver	5	6	0	0	2	110	379	4	1	3	5	114	107	6	92	336	10	1180
	Lung	0	0	23	0	0	66	26	0	1	0	0	20	69	16	48	26	28	323
	Nervous_system	0	0	0	0	0	0	97	0	0	2	6	1	0	0	0	0	0	106
	Ovary	2	2	0	0	0	9	25	0	0	0	0	77	13	0	6	110	1	245
	Pancreas	37	45	0	0	7	1	138	1	0	1	0	131	16	2	30	403	9	821
	Prostate	206	289	2	0	39	5	214	4	0	1	0	15	22	2	28	208	1	1036
	Skin	5	7	0	0	1	28	30	25	0	6	0	1	53	79	61	155	185	636
	Stomach	1	1	0	0	1	31	72	1	0	0	0	31	45	29	62	57	8	339
	Uterus	0	2	0	0	0	12	77	1	0	1	1	47	44	14	55	39	17	310
	Sum	711	600	94	29	216	460	3811	370	45	95	43	1067	747	194	836	2472	480

## Sheet: Supplementary Table S4
Table S4. Top 100 significant genes with their corresponding P-value for each subtype separately.
Subtype C1		Subtype C2		Subtype C3		Subtype C4		Subtype C5		Subtype C6		Subtype C7		Subtype C8		Subtype C9		Subtype C10		Subtype C11		Subtype 12		Subtype C13		Subtype C14		Subtype C15		Subtype C16		Subtype C17
gene_symbol	pval	gene_symbol	pval	gene_symbol	pval	gene_symbol	pval	gene_symbol	pval	gene_symbol	pval	gene_symbol	pval	gene_symbol	pval	gene_symbol	pval	gene_symbol	pval	gene_symbol	pval	gene_symbol	pval	gene_symbol	pval	gene_symbol	pval	gene_symbol	pval	gene_symbol	pval	gene_symbol	pval
CSMD1	3.64974e-171	DPP10	1.48789e-246	NBPF8	1.31418e-150	MUC6	7.84163e-30	DMD	9.04442e-08	TTN	6.17542e-168	VHL	0.0834353	BRAF	0	MUC4	1.38191e-39	NRAS	4.27594e-128	PTPN11	2.87989e-53	TP53	0	PCDHGA2	0	PCDHGA3	2.05882e-113	PCDHA6	0	HECW1	0	CFH	0
RBFOX1	1.1253e-160	RBFOX1	4.16778e-244	NBPF11	2.90182e-139	MUC3A	5.49018e-23	CSMD1	1.03381e-06	MUC16	3.07494e-18	CT47A10	0.672376	RP13-996F3.4	0.443478	ANKRD36	8.15081e-06	CSDE1	9.16887e-118	AC003102.1	0.0369547	IDH1	2.38859e-14	PCDHGA1	0	PCDHGA2	8.13161e-113	PCDHA7	0	MAD1L1	0	ADAM22	0
CNTNAP2	5.26316e-157	PCDH15	4.29097e-238	NBPF24	1.11519e-130	MUC3A	4.6263e-19	CNTNAP2	0.000200194	TP53	4.05077e-10	CT47A9	0.672376	ANKLE1	0.483004	COQ10A	0.000327369	GLUD2	0.0492993	ACTR8	0.0725573	KRAS	0.000283835	PCDHGA5	0	PCDHGA1	1.47392e-111	PCDHA5	0	SKAP2	0	TLL1	0
PTPRD	9.25732e-150	PTPRD	2.0558e-235	NBPF12	1.23037e-122	AP2A2	7.96187e-15	IL1RAPL1	0.000289405	FLG	3.51473e-06	AMY1B	0.713886	AC090186.1	0.509919	SCXA	0.000465808	ALPPL2	0.322618	ALG10B	0.0782044	SPATA31A2	0.535191	PCDHGA6	0	PCDHGA4	3.18296e-107	PCDHA4	0	THSD7A	0	CDH10	0
PCDH15	1.06207e-135	LSAMP	2.13696e-231	NBPF20	3.66146e-119	TAS2R43	1.7481e-13	HLA-DRB1	0.000301569	MAGEA6	0.00271512	CT47A8	0.892698	KRTAP4-5	0.644852	HLA-B	0.00171576	NEFH	0.350112	FITM1	0.101284	RP13-996F3.4	0.717433	PCDHGB2	0	PCDHGB1	6.14076e-107	PCDHA2	0	DNAH9	0	PTGER3	0
LSAMP	3.12592e-130	ROBO2	6.8817e-225	NBPF16	3.11525e-117	TAS2R14	9.44133e-08	PTPRD	0.00211191	SNX17	0.00478146	MAGEA9B	0.926042	GAGE13	0.658077	ZNF84	0.00171786	CNPY2	0.357835	C9orf169	0.107955	PRAMEF21	0.720392	PCDHGB1	0	PCDHA4	5.16878e-103	PCDHA1	0	GAS7	0	MPPED2	0
ROBO2	7.86435e-116	CTNNA2	1.62952e-222	NBPF10	2.96342e-101	AC090186.1	9.45523e-08	PTPRN2	0.01348	AGER	0.0112728	PRR20C	0.945603	LIMS3	0.658077	KDM6A	0.00199024	OR8A1	0.369329	SELO	0.112136	C9orf53	0.753207	PCDHGA3	0	PCDHGB2	1.27433e-101	PCDHA3	0	ADAM22	0	STON1-GTF2A1L	0
EYS	1.13386e-112	EYS	1.82209e-222	USP17L5	3.21123e-99	TAS2R46	2.00627e-07	HLA-DRB5	0.0286609	NDUFAF3	0.0149115	HSFX1	0.960049	GAGE2B	0.688171	TPSAB1	0.00239025	SRSF10	0.378299	EMC9	0.113603	SPATA31A1	0.780154	PCDHGB3	0	PCDHA3	4.7822e-100	PCDHA8	1.54346e-295	MGST1	0	ITGA8	0
CTNNA2	3.17348e-104	CSMD1	3.0773e-222	NBPF9	1.61356e-97	PRR4	2.04442e-06	GPC6	0.0588773	KMT2D	0.0235272	CT47A7	0.964869	BOLA2B	0.724227	SELPLG	0.00295883	CST6	0.382868	FAM180B	0.121638	RP11-508N12.4	0.810793	PCDHGA4	0	PCDHA2	3.21139e-98	PCDHA9	1.7904e-262	CLDN11	0	BRINP1	0
DPP10	1.23153e-100	CNTNAP2	1.6823e-220	USP17L27	1.5773e-96	KCNJ12	2.21279e-06	DPP10	0.0619249	DALRD3	0.0252083	CFC1B	0.970771	GAGE2C	0.748513	GGTLC2	0.00362503	ACOT4	0.412897	C11orf31	0.12396	RHOXF2B	0.89738	PCDHGB4	1.047e-321	PCDHA5	4.66134e-98	PCDHA10	6.62517e-161	CNTN1	0	OSBPL6	0
CTNNA3	3.87442e-83	LRRC4C	4.10857e-207	FRG2C	2.25143e-96	ZNF717	9.81812e-06	C16orf93	0.0632633	WDR6	0.0252083	CT47A6	0.975788	CT45A5	0.803344	SIK1	0.0046371	SEPHS2	0.412897	RNF208	0.12396	GPSM3	0.928164	PCDHGA7	6.0904e-319	PCDHA6	5.88389e-96	PCDHA11	4.25678e-98	NRXN3	0	CFHR2	0
LRRC4C	8.34094e-79	SGCZ	5.46572e-205	USP17L13	2.70013e-95	NEFH	2.47547e-05	LSAMP	0.0744502	AP4M1	0.0266493	RP11-345J4.3	0.983913	CCDC106	0.825947	GOLGA6L9	0.00571606	SASH3	0.426314	FAM173A	0.125125	SWSAP1	0.9451	PCDHGA8	1.75501e-273	PCDHGA5	1.88173e-95	PCDHA12	2.80678e-78	PRKCH	0	CDH7	0
LRP1B	4.5566e-76	GRID2	6.44891e-201	USP17L20	1.36144e-94	PRSS1	5.05826e-05	UBE2A	0.0795875	RNF5	0.0352312	CT47A5	0.988502	SSX4	0.859807	CS	0.0064009	TAS2R46	0.426314	METRN	0.125125	MARCKSL1	0.947048	PCDHGA9	5.57909e-183	PCDHA1	4.32496e-95	PCDHA13	5.95683e-32	VRK2	0	PGR	0
MACROD2	6.55761e-75	LRP1B	8.22379e-200	USP17L28	1.6722e-92	FAM186A	6.04215e-05	MACROD2	0.0987478	ATG9A	0.0352713	DDX3Y	0.990778	TOMM6	0.862698	WASH4P	0.00741952	MST1R	0.450474	TMEM55B	0.128636	ERAS	0.954351	PCDHGB6	1.08756e-157	PCDHA7	3.27344e-91	AC005609.1	1.78909e-31	LRRC7	0	SLCO1A2	0
SGCZ	2.07053e-73	CSMD3	1.72879e-180	TBC1D3H	1.04228e-91	SAA1	6.87588e-05	RPS17L	0.101102	ABCB6	0.0372029	CT45A3	0.99454	USP17L25	0.868178	SPATA31A5	0.0103172	FUT6	0.456563	PSME1	0.129812	TEX28P2	0.95484	PCDHGA10	1.55132e-135	PCDHGB3	4.95775e-85	TTN	1.27542e-12	FUT8	0	ABCB1	0
GPC5	3.21233e-69	CNTN5	4.19532e-180	USP17L25	4.935e-90	BRAF	9.32695e-05	SLC41A1	0.114074	TPR	0.0388311	HIST2H4A	0.998443	ZNF581	0.870614	SLC39A7	0.0107243	CCNA2	0.468153	APEX1	0.135728	AC007952.5	0.95484	PCDHGB7	5.74763e-105	PCDHA8	2.99952e-82	PCDHAC1	1.7721e-08	APBA2	0	FOLH1	0
GALNTL6	1.72928e-68	CADM2	1.66378e-174	TBC1D3C	3.19237e-86	PRR14	0.000127173	HLA-DQB1	0.115963	PBX2	0.0403534	SLX1B	0.998548	WBSCR16	0.870985	AHNAK2	0.0112425	NGFRAP1	0.468286	C8orf44	0.149104	LYPLA2	0.956023	PCDHGA11	3.04892e-75	PCDHGA6	1.159e-80	TP53	1.87802e-06	TLL1	0	NME8	0
GRID2	2.31998e-68	CTNNA3	1.37865e-167	USP17L21	1.78843e-85	FBRS	0.000437777	CTNNA3	0.121589	APOB	0.0481001	PRR20B	0.999152	USP17L24	0.872174	FGFR3	0.0125258	CYSLTR2	0.478334	CCDC78	0.158737	USP11	0.956263	PCDHGA12	7.34817e-31	PCDHA9	5.59764e-78	CTC-554D6.1	0.00046789	TRIO	0	EPDR1	0
PTPRN2	8.68011e-68	PRKG1	2.20968e-164	NBPF15	2.59791e-85	PCMTD1	0.000498834	CEBPE	0.127953	SRRM2	0.0510051	SERF1A	0.999416	HNRNPH2	0.875311	MIEN1	0.0135659	ORM1	0.498341	OR2AG2	0.173632	RILP	0.9574	TTN	4.06036e-24	TTN	1.59607e-73	PCDHAC2	0.00220537	MSR1	0	NOX4	0
CDH12	2.49541e-67	GALNTL6	4.16108e-160	NBPF14	1.20394e-83	CDKN1C	0.000589318	PDZK1IP1	0.133564	BAP1	0.056572	SLX1A	0.999596	KTI12	0.878293	FRG1B	0.0143181	PAN2	0.498369	KDELR1	0.176138	NAT8	0.95954	PCDHGC3	7.54705e-24	PCDHGB4	1.03328e-71	MUC16	0.0038771	STAU2	0	NOS1	0
CADM2	1.27419e-66	MACROD2	8.81853e-160	RP11-146D12.2	1.13395e-82	CNN2	0.000750874	FUNDC1	0.138425	MCM7	0.0636288	PRR20D	0.999598	KRTAP10-4	0.879269	XAGE1A	0.0145912	RAB40AL	0.504453	BTBD18	0.191293	DNAJC28	0.963619	PCDHGC5	3.69015e-14	PCDHGA7	7.80303e-71	RECQL4	0.00859869	CDH10	0	TBX15	0
DCC	2.29007e-66	KCNIP4	5.08151e-153	USP17L26	3.68958e-82	PABPC1	0.00109424	CSMD3	0.147526	TMEM147	0.0672352	HIST2H4B	0.999723	P2RY4	0.881209	XAGE1B	0.0145912	FST	0.5106	LTB4R	0.195111	C1orf123	0.968842	PCDHGC4	9.15511e-13	PCDHGA8	1.20972e-65	PCDHB8	0.00984164	MYO16	0	SEZ6L	0
DPP6	3.55427e-65	SNTG1	2.81078e-150	ANKRD20A3	4.55303e-82	AC018630.1	0.00162446	PHKG2	0.155997	CTNNB1	0.0774752	AGAP10	0.999775	DRD5	0.891463	MUC2	0.016403	GALT	0.5106	PLA2G2D	0.196386	RNF113A	0.97302	TP53	2.38083e-07	PCDHA10	3.79206e-64	AP002956.1	0.0108968	USH2A	0	NOL4	0
DLG2	8.17933e-64	OPCML	6.31419e-150	USP17L24	2.30389e-81	TAS2R31	0.00170802	AC010877.1	0.15614	FLJ00273	0.0809199	SULT1A4	0.999781	SERINC4	0.892763	AGAP8	0.0180921	TSR1	0.525053	OSGEP	0.200218	AC105020.1	0.974952	MUC16	1.79513e-05	MUC16	1.22739e-60	LRRC24	0.0177915	ZPBP	0	SGCG	0
KCNIP4	5.80506e-63	DPP6	1.34957e-149	RP11-458D21.5	3.07929e-80	MUC20	0.00208816	EYS	0.176639	GGN	0.0947602	SPATA31A4	0.999809	FOXO4	0.893255	PCDHB3	0.0205106	CYP2D6	0.53688	PRAMEF22	0.218421	PRAF2	0.977422	PCDHB8	0.00020117	PCDHA11	4.55685e-53	AHNAK2	0.0196522	TG	0	ATP8B4	0
CSMD3	6.87749e-63	NRG1	2.24129e-149	NBPF1	7.07832e-80	ZNF141	0.00214318	F8A2	0.192026	MBD6	0.0961246	SPATA31A7	0.999852	GAGE12J	0.89374	RXRB	0.0210681	APOA5	0.53688	GOLGA6L10	0.223921	RCE1	0.979741	TAF1L	0.00651429	PCDHGA9	3.67718e-50	KIFC2	0.021378	CTNNA1	0	GDAP1	0
CNTN5	1.22126e-62	MDGA2	8.1584e-149	USP17L19	1.03935e-79	MUC16	0.00252658	PTPMT1	0.197621	TCEB3C	0.096672	GOLGA6L9	0.999855	GPR101	0.895505	KBTBD4	0.0217293	THAP3	0.541555	SLC4A1	0.227773	HNRNPH2	0.980037	PCDHB16	0.00729491	PCDHA12	1.04379e-46	IRF7	0.026652	CNTLN	0	RUNDC3B	0
NRXN3	6.01086e-61	MDGA2	9.2709e-149	FRG1B	1.59242e-79	OR8U1	0.00276252	EIF1AY	0.200381	MYH7	0.101099	H2AFB1	0.999868	PRAMEF13	0.896963	ABCC10	0.0239506	SUMO4	0.548914	HAGHL	0.228573	ZNF84	0.980782	RP11-508N12.4	0.00795291	PCDHGB6	3.36937e-43	FAM47C	0.0269502	EPHA3	0	SFRP4	0
NRG1	4.08091e-58	CDH12	2.67242e-148	ANKRD20A2	1.58316e-77	RBMXL1	0.00312604	TBL1Y	0.204104	FLNA	0.102647	GAGE12D	0.999868	NPIPB3	0.900089	XAGE1E	0.0253978	NOXO1	0.550809	FDCSP	0.235065	CCL3L1	0.984898	CTC-554D6.1	0.0104236	MXRA5	3.94353e-38	MRPS34	0.0318256	PREX2	0	SH3GL2	0
NRG3	9.73885e-56	NRXN3	3.02348e-148	TBC1D3G	7.29051e-77	SLC22A18AS	0.00325716	RBFOX1	0.212062	TARS2	0.10421	TSPY2	0.999897	CT45A4	0.900089	TP53TG3B	0.0253978	OR9I1	0.553102	RP11-468E2.6	0.241571	LAMB2	0.985857	PCDHB3	0.0180374	PCDHGA10	6.10945e-38	CXorf65	0.0355227	ARAP2	0	EBF3	0
CCSER1	1.4422e-55	GPC5	3.55494e-145	USP17L17	6.32928e-76	SLC25A5	0.00332349	TRAPPC5	0.230523	INO80E	0.106083	HIST2H3C	0.999897	PARD6A	0.908164	ERBB2	0.0254298	ERAS	0.555931	AMPD2	0.244176	HIGD1B	0.988415	PCDHB2	0.0221778	PCDHB8	3.17206e-35	LRRC14	0.0537954	ANO2	0	CPE	0
OPCML	1.7412e-55	DCC	3.83163e-144	CBWD7	5.83887e-75	AQP7	0.00476629	RNF40	0.231334	HIST2H2AC	0.106333	AL353608.1	0.999897	SWSAP1	0.909284	ATP12A	0.0257837	TPSG1	0.569729	IL17RB	0.250695	ACP5	0.988424	FLG2	0.0258028	FLG	4.88647e-33	PCDHB14	0.0635781	HDAC9	0	GLRB	0
MDGA2	4.19135e-55	CCSER1	1.23063e-143	USP17L29	7.0504e-75	TMUB1	0.00588377	ROBO2	0.253913	HTRA2	0.110615	RP11-347C12.3	0.999897	SFTPC	0.910095	CYC1	0.0261225	SLC2A4	0.573372	HIST1H2AD	0.25461	NDUFA1	0.988561	KMT2D	0.0294456	DNAH5	1.79187e-31	FLNA	0.0888527	SNX29	0	ZBTB16	0
MDGA2	1.3169e-54	CNTNAP5	4.3169e-143	USP17L12	8.084e-75	NKG2-E	0.00690407	TSEN34	0.263424	AUP1	0.11231	CCL3L3	0.999909	NGFRAP1	0.916955	ZNF202	0.0264302	ANKLE1	0.579982	TUBGCP6	0.263634	UBQLN2	0.988676	HRNR	0.0309269	MYH2	5.06064e-28	C8orf82	0.0920332	CELF2	0	LIN7A	0
PRKG1	4.80992e-53	DLG2	1.29508e-142	USP17L18	3.4041e-73	C2CD4A	0.00709397	FAM8A1	0.266246	HIST2H2AB	0.113795	GOLGA6L9	0.999927	CTD-2278I10.6	0.919901	HIST1H1B	0.0264302	FAM111A	0.582168	TRIM73	0.266581	TUBB4B	0.988874	FLG	0.0410866	OBSCN	6.42839e-28	PCDHB7	0.092602	ADAMTS6	0	SLCO1B3	0
SNTG1	2.92484e-52	LPHN3	1.94564e-139	PRAMEF6	5.25682e-73	GPAT2	0.00732874	LRRC4C	0.269336	ECM1	0.114997	PRAMEF3	0.999927	PDZD11	0.923784	NUTM2D	0.0276855	RHBDL1	0.584347	HAUS5	0.270287	PNRC2	0.98952	AHNAK2	0.0568163	PCDHA13	2.35667e-27	GMPPB	0.0964356	LTBP1	0	OPRM1	0
DMD	1.83128e-51	RP11-127H5.1	2.16699e-138	PRAMEF15	7.75641e-73	SLC35E2B	0.00932654	C19orf59	0.270135	PCDHB8	0.116809	RP13-996F3.4	0.999928	TCEB3CL	0.923784	TMPRSS13	0.0279964	NPM3	0.592634	POTED	0.289887	TRIAP1	0.989608	CFC1B	0.059099	PCDHGB7	4.54164e-27	AMIGO3	0.0964356	RCN1	0	BMP5	0
MGAT4C	1.36218e-49	MAGI2	1.23632e-136	FAM182B	2.35308e-72	ATP2B3	0.00943836	TSPO	0.276883	SMPD2	0.119151	GOLGA6L10	0.999938	KRTAP10-5	0.924641	GOLGA6L10	0.0285781	STUB1	0.592978	HIST1H3D	0.291193	CREB3	0.989619	MUC5B	0.064178	PCDHB7	9.07183e-27	ZNF646	0.11186	ARID1B	0	IMPG1	0
AGBL4	1.06933e-47	NRG3	1.41579e-133	TBC1D3B	1.90373e-70	ABCA7	0.0105834	GZMH	0.28707	AHNAK2	0.12043	RIMBP3B	0.999969	ENKD1	0.926134	HSFX2	0.0289742	ZNF259	0.592978	C12orf43	0.297718	EEF1B2	0.989674	STUB1	0.0643901	CELSR3	3.87595e-26	ATP6AP1	0.122029	PTGER3	0	GHR	0
ASIC2	1.29141e-47	CNBD1	4.32658e-129	USP17L30	5.50398e-69	KLRC2	0.0148169	CTD-3214H19.16	0.2939	SPTA1	0.121026	GAGE12E	0.99997	KRTAP4-3	0.930454	AQP7	0.0295912	SIGMAR1	0.595818	ZBTB21	0.308142	SUV39H1	0.989916	PCDHB7	0.0755125	TNXB	6.37691e-26	SRPK3	0.14029	COL23A1	0	GABRG2	0
CDH18	2.15736e-47	CDH18	2.82278e-127	GOLGA8R	1.97173e-68	CFHR1	0.0159384	AC007919.2	0.295221	PRDX5	0.122217	FAM27D1	0.99997	PIM2	0.93106	ABCB6	0.0307227	CDCA3	0.597244	SPRYD3	0.313346	MBD3L4	0.990435	MAGEA6	0.0819678	AHNAK2	6.92628e-26	AUP1	0.156736	FSTL4	0	NEK11	0
MAGI2	7.34363e-46	NELL1	9.31378e-125	PRAMEF9	8.74324e-67	KIR3DL3	0.0175606	PCDH15	0.334541	FAM83H	0.12369	FAM90A26	0.999982	NPB	0.932774	CT47A7	0.0325377	RP11-426L16.10	0.599365	VCX3B	0.316695	IFITM1	0.990535	FLNC	0.0858962	RYR1	7.73632e-25	AGAP10	0.170045	FOXN3	0	PEX5L	0
PARK2	1.13872e-45	ERBB4	1.31393e-120	HLA-DRB1	9.82236e-66	SAA2	0.0179581	CCSER1	0.335204	NDUFA4L2	0.124488	OPN1MW2	0.999983	MAGEH1	0.933077	METTL1	0.0326699	CTD-2278I10.6	0.603037	GIPR	0.321138	PRAMEF13	0.990553	PARD6A	0.0865939	APOB	1.54095e-24	CT47A12	0.170093	KCNQ1	0	TACR1	0
PDE4D	3.03392e-41	NEGR1	1.03754e-119	ANKRD36	6.92929e-65	MUC12	0.0200933	HMGB3	0.343049	RANBP6	0.127457	DDTL	0.999984	RAB41	0.937677	MTMR11	0.03286	PCSK1N	0.605222	DDX24	0.340531	AL035588.1	0.991667	KLHL34	0.0946274	MUC17	2.79065e-24	HSPA1A	0.170876	HHAT	0	LEPR	0
NAALADL2	2.12298e-40	CNTN4	1.45559e-118	POM121L7	5.61725e-62	MICA	0.021764	AL645728.1	0.349305	C1QL4	0.128834	DUX4L3	0.999986	AC006449.1	0.938992	ZSWIM4	0.0329525	GPSM3	0.609844	HIST1H2BF	0.343106	GPR174	0.991707	PHPT1	0.098949	HBG2	2.96255e-24	AMER1	0.170992	TBC1D22A	0	ST6GALNAC5	0
NKAIN2	2.72335e-40	LRRTM4	4.07478e-118	FRG1	1.34104e-61	TPSAB1	0.0222123	KLHL34	0.351061	TAP1	0.132588	GAGE2B	0.999987	SDR39U1	0.939235	TMEM179B	0.0331052	TCEAL4	0.611371	TENC1	0.344392	EPOR	0.991707	RBMY1E	0.100255	RP1	5.30739e-24	EXOSC4	0.177125	KMT2C	0	MROH9	0
GPC6	6.29585e-40	PDE4D	6.91306e-117	ANKRD36C	2.13772e-61	LILRB2	0.0225102	OR2T7	0.35126	FCHSD1	0.13526	GAGE12J	0.999988	LGI3	0.939661	ABHD17A	0.0335435	C12orf71	0.611371	C1orf145	0.346963	ARMCX2	0.992113	FAM71A	0.101861	TCEB3C	9.62418e-24	NME3	0.178972	CCDC85A	0	SLC16A7	0
CNBD1	1.22473e-39	ASIC2	7.40873e-116	USP17L22	6.89306e-61	ATXN3	0.0234739	TMSB4Y	0.358827	GPR45	0.136599	HIST2H3A	0.99999	CBY3	0.942642	DISP2	0.0360626	JMJD8	0.611915	TMEM253	0.354364	SAPCD1	0.992817	EPPK1	0.104539	EVPL	1.97917e-23	CT47A9	0.190805	CDK14	0	OLFM3	0
LRRTM4	2.53822e-39	NKAIN2	4.1643e-115	ANKRD30BL	3.08769e-59	TPSD1	0.0262282	TCEAL4	0.358939	IRF7	0.140221	DUX4	0.99999	ARMCX2	0.94369	FAM156B	0.0360884	DVL2	0.616032	AP001925.1	0.36346	TCTEX1D4	0.992971	NRAS	0.110976	COL7A1	1.17091e-22	IRF2BPL	0.19284	RIMBP2	0	PCDH17	0
2020-03-01	2.55648e-39	MGAT4C	6.06501e-115	FAM27C	8.92285e-59	PSPH	0.0292284	PSMG3	0.359075	PNKP	0.140836	F8A1	0.999993	C19orf67	0.945105	CT47A6	0.0360884	PMM1	0.616032	GPKOW	0.365714	EXOSC4	0.99312	HYAL3	0.1118	TCEB3B	2.39637e-22	RHBDL1	0.197036	COL11A1	0	DNAH7	0
DAB1	3.9087e-39	NAALADL2	1.93869e-114	USP17L11	4.23778e-58	KIR2DL4	0.030474	SCGB1C1	0.379665	CCL27	0.143366	SPATA31A1	0.999993	GTF2H2C	0.947714	BX649567.1	0.036288	RP11-934B9.3	0.620116	CKMT1A	0.376869	C1orf122	0.993478	ZNF645	0.113465	CDK3	2.76662e-22	ANKRD34A	0.204065	LIMCH1	0	GRIA2	0
NELL1	8.53516e-39	PARK2	1.3723e-112	GAGE12F	1.54602e-57	HLA-C	0.0316971	VCY1B	0.381249	HIST2H2BE	0.14372	RGPD5	0.999997	GLA	0.947834	MUC16	0.0391226	FUT3	0.626181	ZCCHC3	0.381277	GPAT2	0.993513	PLEC	0.113539	PCDHB16	4.98912e-22	DCAF12L2	0.210865	EYA2	0	SOHLH2	0
TMEM132D	3.86071e-37	FHIT	6.83948e-110	AC008132.13	6.01015e-57	RFPL3	0.0325241	LGALS12	0.383903	TRMT112	0.14641	BOLA2B	0.999997	SAMD1	0.947834	ZNF205	0.0395181	TEX13B	0.626332	USP17L18	0.387832	ADAMTSL4-AS1	0.993513	WDR90	0.114662	STAB1	1.21929e-21	KRAS	0.21186	ANKRD44	0	ADRA1A	0
LPHN3	4.52578e-36	DMD	4.06444e-108	USP17L15	7.40873e-57	NRAS	0.0334988	SATL1	0.387851	IGFLR1	0.152604	AC007952.5	0.999997	CDPF1	0.947834	DLK2	0.0399988	FAM229A	0.629256	C2orf16	0.388893	NME3	0.993841	KMT2B	0.117573	PCLO	1.29962e-21	HSPA1L	0.212174	CTNNA2	0	PTGFR	0
CNTNAP5	3.528e-35	GRM8	4.83323e-108	RP11-514P8.7	9.95656e-56	ZXDB	0.0370113	MIOX	0.39485	PRG4	0.154544	AL050303.1	0.999998	IL2RG	0.94915	CT47A5	0.0431518	CFHR1	0.631396	TIMM8B	0.390002	AF196779.12	0.993884	ENKD1	0.122286	FLNC	3.96867e-21	RBMY1A1	0.220595	SYT1	0	BBS9	0
CDH13	1.62562e-34	NKAIN3	8.1572e-108	GAGE12G	1.28014e-53	CCBL2	0.0396681	ZMYM3	0.396515	U2AF1L4	0.162658	OR4F21	0.999998	BAG5	0.94915	NDUFAF3	0.0434476	SLC25A5	0.632156	TMX2	0.390147	AC008443.1	0.993963	NME3	0.125913	PCDHB10	4.15465e-21	MUC5B	0.221431	NAV3	0	TWIST1	0
SPAG16	2.02953e-34	NTM	8.96509e-108	POTEM	1.64566e-53	CAMKK2	0.0428681	IFITM1	0.401974	FKBP2	0.16732	GAGE13	0.999998	DOLK	0.94915	CYP27B1	0.0439522	C17orf100	0.632156	U2AF2	0.395154	HIST1H4B	0.994151	APOB	0.126354	PCDHB13	4.46422e-21	TRIM46	0.225022	HDAC4	0	NECAB1	0
FSTL5	7.21432e-34	AGBL4	7.74327e-103	GOLGA8O	1.84167e-53	KIR2DL3	0.0430789	ITPRIPL2	0.403042	C9orf131	0.169607	PRAMEF18	0.999998	MRPL53	0.94915	PCDHB16	0.0458243	RSPH4A	0.632171	GADD45GIP1	0.398607	AC002553.1	0.994156	PRAMEF18	0.127347	NEB	5.1738e-21	FAM212A	0.227543	STON1-GTF2A1L	0	SNRPN	0
RUNX1	1.33731e-32	NRXN1	7.91447e-102	RGPD6	6.3492e-53	CDRT1	0.0484403	MBD3L5	0.406575	HAGHL	0.172263	SULT1A3	0.999998	AL109927.1	0.949303	ZNF174	0.0460002	PHF19	0.634152	CAMP	0.402864	ZSWIM1	0.994302	ACADVL	0.134952	KMT2B	1.51425e-20	PRSS53	0.230746	MAST4	0	LRRC6	0
NTM	5.03977e-32	RALYL	8.71875e-100	FOXD4L4	7.69048e-53	TAS2R30	0.0486024	SSX1	0.407018	RP1	0.172704	GAGE2C	0.999999	BEX2	0.950844	IMPDH2	0.0460002	MT2A	0.635034	KLK5	0.405115	ZNF319	0.994336	IFRD2	0.135334	PCDHB12	2.93981e-20	EMD	0.230781	SDK2	0	SLC6A11	0
CNTN4	5.39893e-32	THSD7B	1.92941e-99	PRAMEF13	2.44147e-52	GADD45G	0.0491839	GTPBP4	0.418895	RNF31	0.173849	DUX4L7	0.999999	ADAM30	0.950901	RIMBP3	0.0464658	RPP25L	0.635034	CLCNKA	0.406355	HSD17B8	0.994359	DVL2	0.137024	DNAH10	5.52841e-20	GPAA1	0.238604	RORA	0	TRIM5	0
ZNF385D	2.28112e-31	ROBO1	6.20538e-99	AL445665.1	2.8795e-51	HCST	0.0509438	ASMTL	0.425929	EIF2B4	0.177027	EIF3CL	0.999999	DRD4	0.951687	PTPMT1	0.0475671	OR6K2	0.637866	C1orf158	0.412538	FAM57A	0.994653	MBD1	0.138228	PLEC	7.08408e-20	EME2	0.258194	ARHGAP10	0	IQCA1	0
RYR2	3.42628e-31	CDH13	7.32147e-99	RGPD5	3.29325e-51	AVPR2	0.0527265	TSPY2	0.433947	COL7A1	0.18108	TSPY4	0.999999	PGAM4	0.952338	FASTK	0.0475671	HNRNPA0	0.63789	C17orf82	0.413381	RP11-1167A19.2	0.995091	CXorf65	0.139628	EPPK1	9.14167e-20	KLHL34	0.269022	RPS6KA2	0	SLC14A2	0
ROBO1	4.96878e-30	2020-03-01	1.60493e-98	GOLGA6L9	9.07405e-51	PRSS3	0.0536042	CTB-54O9.9	0.43664	HIST1H3I	0.182032	MAGEA6	1	LIPT1	0.95291	KBTBD4	0.0480953	ARL4C	0.63789	ITPRIPL1	0.413381	AOC2	0.995162	PCDHB13	0.14117	XIRP1	1.90098e-19	MBD6	0.270914	MYO3B	0	TRPC4	0
ERBB4	1.36653e-29	TMEM132D	4.04103e-98	ANKRD20A1	9.97004e-51	FRG1	0.0538702	C9orf91	0.437461	CNPPD1	0.182423	GAGE12F	1	TMUB1	0.95291	GATC	0.0486264	GPX1	0.63789	RGN	0.415462	FAM173A	0.995178	ACD	0.142857	PCDHGA11	3.46471e-19	HIPK4	0.27237	TRHDE	0	LRRIQ1	0
RP11-127H5.1	3.4954e-28	SPAG16	6.10926e-96	WASH4P	6.11176e-50	CDK11A	0.0561014	AC015660.1	0.439538	MUC5B	0.184921	HIST2H2AA3	1	AC011308.1	0.953787	PROCA1	0.0524253	TCEB3CL2	0.63789	PDHA2	0.416234	BRF2	0.995197	PCDHB6	0.154162	MGAM	5.00853e-19	MAGEC1	0.273058	SEMA3A	0	CFHR4	0
FAM155A	9.20004e-27	ZNF385D	1.26811e-94	NPIPA8	1.41361e-49	SIRPB1	0.0590639	LRP1B	0.442036	BOLA1	0.186354	SPATA31A5	1	KREMEN2	0.953892	XAGE1D	0.053652	FSHB	0.638088	HAL	0.417463	LZTS2	0.995203	PIK3CA	0.154447	DNAH1	9.9666e-19	FOXO4	0.276181	RASAL2	0	SLCO1B1	0
CDH4	9.98511e-27	STPG2	2.48151e-94	NOTCH2NL	1.86242e-49	TPSG1	0.059834	PPP2R3B	0.445182	PDCD11	0.186633	AGAP9	1	CD68	0.955267	EXOC7	0.0556794	FBRS	0.638088	ZNF524	0.417536	APOBR	0.995244	FOXO4	0.159032	FLG2	1.07377e-18	HELZ2	0.27947	FNDC3B	0	EPHA7	0
AUTS2	1.0823e-25	KHDRBS2	2.32942e-92	FOXD4L2	1.11626e-48	POLR2L	0.0632398	CSF2RA	0.447752	RUSC1	0.188387	FAM27E1	1	RP3-369A17.5	0.956555	FBXL15	0.0557937	YBX2	0.640044	OVOL3	0.419603	CFP	0.995346	PCDHB12	0.172066	EIF2B5	1.26045e-18	PLEKHJ1	0.281596	ARHGAP15	0	AOAH	0
GRM8	8.7006e-25	FAM155A	2.33747e-92	ANKRD20A4	2.30483e-48	AC010536.1	0.0638791	ASB11	0.457317	KLHL34	0.188623	CT45A5	1	C16orf86	0.957512	AKT1	0.0559937	AC103809.2	0.640044	ING2	0.423716	CITED1	0.995412	CCNA2	0.174292	HBE1	1.43024e-18	C11orf35	0.282257	RARB	0	SCN2A	0
PTPRT	9.03303e-25	FSTL5	1.55685e-91	AL627309.1	5.25535e-48	DONSON	0.0648603	ARAF	0.458136	MUS81	0.191604	USP17L23	1	OR11H12	0.957928	HIST1H2AM	0.0569392	AP1S2	0.640724	LTB4R2	0.423716	MAGEF1	0.995419	FCHSD1	0.176548	MYH4	2.23049e-18	GPRASP1	0.28369	ITGA8	0	SCN7A	0
TBC1D5	1.04183e-24	ANKS1B	1.37115e-89	GAGE2A	2.48382e-47	LGI4	0.0668451	TP53I3	0.462012	GPSM3	0.192864	PRAMEF5	1	FOXR2	0.958884	PCDHB2	0.0574087	KRT26	0.641991	FAM160A2	0.424814	TARBP2	0.995474	JMJD8	0.188331	DNAH8	4.32241e-18	TMEM198	0.302834	MAP2	0	TTC29	0
TENM2	1.45273e-24	CDH4	3.11651e-89	PRAMEF5	1.24958e-46	OR4C5	0.0672454	OSR2	0.467579	TROAP	0.194095	CCL3L1	1	HYPK	0.958884	C16orf93	0.0580961	RPS23	0.643535	GFER	0.425761	ZDHHC12	0.995474	PRAF2	0.190588	MAGEC1	4.52218e-18	NEFH	0.317915	AMPH	0	SLCO5A1	0
ANKS1B	2.4692e-24	PTPRT	2.38662e-87	CROCC	4.26967e-46	OR9G1	0.0684533	AC018445.1	0.476179	C7orf43	0.194734	TRIM73	1	COMTD1	0.959157	HIST1H2BO	0.0598525	ZRSR1	0.65184	SYNGR3	0.4278	SLC10A3	0.995491	VAT1	0.194267	MYH1	5.71454e-18	DCST2	0.326263	NEBL	0	SULF1	0
RGS7	6.46399e-24	BAI3	2.43287e-87	POTEB2	4.37918e-46	KIR3DL2	0.0684533	DUX4L2	0.478135	USP21	0.20092	RIMBP3	1	TRIM47	0.959649	MUC20	0.0609611	LCE1F	0.653505	DCTPP1	0.4278	SPATA25	0.995547	SNX17	0.197479	ZNF646	6.69028e-18	KMT2B	0.32725	ADCY2	0	LHCGR	0
NKAIN3	4.48729e-23	FGF14	8.507e-87	CBWD5	1.44447e-45	RFPL3S	0.0692642	ZNF692	0.48117	SLC25A22	0.203578	HIST2H2AA4	1	AC114546.1	0.960678	AC138969.4	0.0614438	UBXN1	0.65727	SUPT16H	0.428473	MUC1	0.99558	WDR54	0.205453	SPTA1	6.72971e-18	PTOV1	0.330914	RBFOX1	0	PTPRQ	0
KHDRBS2	6.14804e-23	TENM2	1.171e-85	AGAP10	2.34304e-45	TYROBP	0.0703936	OR1L6	0.481246	CNTNAP1	0.203947	SOX15	1	FRG1	0.960727	LAT	0.0634403	PNMA1	0.65727	RP11-77K12.1	0.428473	RPS6KB2	0.995634	MRPS34	0.205517	KMT2D	1.40798e-17	LSM2	0.337139	BRINP1	0	SRRM4	0
IL1RAPL2	1.61793e-22	PTPRN2	1.20254e-85	FAM27B	2.43351e-45	UTS2R	0.0710569	UAP1L1	0.481246	PRSS53	0.209855	KIAA1658	1	EIF4A1	0.960735	GGT1	0.0635222	AC018867.1	0.65727	GOLGA6B	0.429831	CT47A12	0.995641	RCE1	0.214436	HRNR	2.27067e-17	PRPF8	0.341863	RUNX1T1	0	NOVA1	0
FHIT	2.84472e-22	DAB1	4.0057e-85	GOLGA8Q	3.2098e-45	PGM3	0.0729683	FAM127B	0.48955	TNKS1BP1	0.210901	BX088651.1	1	REXO1L1	0.960735	RNF113A	0.0644152	PSME3	0.659152	USP17L17	0.431856	USP51	0.995641	PSME2	0.215801	PCDHB2	2.87067e-17	MFSD3	0.342835	RIMS1	0	RTN1	0
IL1RAPL1	6.06397e-22	IL1RAPL2	9.3993e-84	GAGE12H	1.45364e-43	ZNHIT2	0.0744044	PIRT	0.491287	C19orf24	0.211043	PRAMEF17	1	SOWAHD	0.961603	NAB2	0.0646584	TCEB3CL	0.659954	CD300A	0.433333	NPFF	0.995727	DCHS1	0.218667	SPEN	3.58109e-17	CT47A8	0.345239	EPHA6	0	SH3GL3	0
STPG2	2.4977e-21	GPC6	6.31284e-83	GAGE12E	7.31689e-43	SAPCD2	0.0757576	TSPY4	0.49132	KAT2A	0.212233	USP51	1	WDR54	0.961683	CTAGE9	0.0664229	CHTF8	0.662617	TP53RK	0.433873	CRIP1	0.995919	TPP1	0.218857	PEG3	5.22986e-17	TNFSF13	0.348207	SLC4A4	0	ADAMTS18	0
DGKB	2.51242e-21	DGKB	3.30919e-82	GOLGA8F	1.94971e-42	GRIN2C	0.0819561	HBZ	0.494087	TRO	0.214894	NPIPB3	1	TMEM121	0.961683	KRTAP10-7	0.0683777	KRTAP24-1	0.664727	SREK1	0.434545	EBLN2	0.995919	IRF7	0.218857	MROH2B	5.44923e-17	CDHR5	0.354081	CDH7	0	ASXL3	0
BAI3	5.01059e-21	EDIL3	3.72185e-82	MUC4	5.80282e-42	AK2	0.0875746	PRKCDBP	0.494087	RP11-508N12.4	0.218267	USP17L28	1	RAB1B	0.962508	ZBTB4	0.0685242	PHLDA3	0.665259	POLR2I	0.435883	PBX2	0.995943	TCEB3CL	0.219271	AC005609.1	5.79616e-17	PLXNB3	0.354081	MEF2C	0	CBLN2	0
NEGR1	2.3282e-20	LINGO2	5.40921e-82	AGAP8	7.02198e-42	GOLGA6L2	0.09095	TSC22D3	0.496111	LRRC16B	0.221003	USP17L29	1	OR2A42	0.962771	EPHB3	0.0689969	CNKSR1	0.668403	C16orf90	0.435883	MFAP2	0.996008	C2orf81	0.220692	DNAH2	1.39507e-16	PRRT2	0.365353	CADPS2	0	ST6GAL2	0
THSD7B	4.56798e-20	TBC1D5	6.84069e-82	FAM27A	1.14752e-41	CD151	0.0918728	AC018512.1	0.500808	FAM47C	0.221003	GAGE2E	1	FAM43B	0.963618	SF3B4	0.0690071	CGB	0.670482	MRPL12	0.435883	TOE1	0.996008	EXOSC4	0.229843	DSP	1.42755e-16	FOXH1	0.365797	WDR70	0	NXPH2	0
[truncated: 15 more rows]

## Sheet: Supplementary Table S5
Table S5. Top 100 significant gene-motifs with their corresponding P-value for each subtype separately
[truncated: 102 more rows]
[truncated: 1 more columns]

## Sheet: Supplementary Table S6
Table S6 : Full list of all enriched gene ontology associated with our identified subtypes. Sheet2: Full list of all enrich pathways associated with our identified subtypes.
[truncated: 128 more rows]

[truncated: 1 more sheets: Supplementary Table S7]
